# Supplementary material for: A role for fibroblast and mural cell subsets in a nerve ligation model of neuropathic pain?
Source: Brain Behav Immun. Author manuscript; Available in PMC 2025 Nov 20. (PMC7618384; doi:10.1016/j.bbi.2025.05.012)
Supplement: Supplementary Material [file EMS210728-supplement-Supplementary_Material.zip]

Archive with 11 entries (11 files):
- 1-s2.0-S0889159125001898-mmc1.zip
- 1-s2.0-S0889159125001898-mmc2.zip
- 1-s2.0-S0889159125001898-mmc3.zip
- 1-s2.0-S0889159125001898-mmc4.zip
- 1-s2.0-S0889159125001898-mmc5.zip
- 1-s2.0-S0889159125001898-mmc6.xlsx
- 1-s2.0-S0889159125001898-mmc9.xlsx
- 1-s2.0-S0889159125001898-mmc10.xlsx
- 1-s2.0-S0889159125001898-mmc8.xlsx
- 1-s2.0-S0889159125001898-mmc7.xlsx
- 1-s2.0-S0889159125001898-mmc11.pdf
