# Supplementary material for: A role for fibroblast and mural cell subsets in a nerve ligation model of neuropathic pain?
Source: Brain Behav Immun. Author manuscript; Available in PMC 2025 Nov 20. (PMC7618384; doi:10.1016/j.bbi.2025.05.012)
Supplement: Supplementary Material [file EMS210728-supplement-Supplementary_Material.zip › 1-s2.0-S0889159125001898-mmc7.xlsx]

## Sheet: deseq2_fbvspc
	baseMean	log2FoldChange	lfcSE	stat	pvalue	padj	expressed?
Sstr2	50.0488	5.33262	1.44209	3.69783	0.000217449	0.0048944	yes
Higd1b	1976.85	4.86581	0.700562	6.94557	3.76933e-12	1.16216e-09	yes
Inpp4b	2766.15	4.79288	0.701555	6.8318	8.38541e-12	2.28377e-09	yes
Trp53i11	2804.49	4.68863	0.672435	6.97261	3.11121e-12	9.77699e-10	yes
H2-M9	723.813	4.65919	1.12908	4.12654	3.68261e-05	0.00115283	yes
Rgs5	38852.1	4.6281	0.671086	6.89644	5.33231e-12	1.52869e-09	yes
Emid1	483.379	4.61196	0.85734	5.37938	7.47436e-08	6.16861e-06	yes
Adap2	452.276	4.58681	0.787376	5.82543	5.69648e-09	6.79461e-07	yes
Fhl5	400.319	4.50677	0.83141	5.42064	5.93862e-08	5.05432e-06	yes
Dgkb	1882.56	4.42844	0.758611	5.83756	5.29694e-09	6.55737e-07	yes
Tnfrsf21	2157.34	4.38602	0.697073	6.29205	3.133e-10	5.62598e-08	yes
Tbx3os1	80.949	4.38124	0.983354	4.45541	8.37342e-06	0.000342933	yes
Pde3a	9429.86	4.35612	0.586719	7.42454	1.13169e-13	5.13693e-11	yes
Gja4	3148.91	4.32367	0.722391	5.98522	2.16091e-09	3.07056e-07	yes
Trpc6	389.907	4.31313	0.979655	4.4027	1.06913e-05	0.000418959	yes
Des	8335.68	4.26368	0.537763	7.92855	2.21711e-15	1.50957e-12	yes
Actg2	955.595	4.26075	0.938844	4.5383	5.67106e-06	0.000249115	yes
Synpo2	5112.35	4.22047	0.686352	6.14913	7.79069e-10	1.22411e-07	yes
Trarg1	2564.92	4.22023	0.588758	7.16802	7.6089e-13	2.59475e-10	yes
Bcam	6372.42	4.17053	0.631479	6.60439	3.99168e-11	9.81437e-09	yes
Ednrb	862.301	4.11522	1.01278	4.06331	4.83817e-05	0.001448	yes
Pde2a	208.468	4.10182	0.983655	4.16997	3.04633e-05	0.000993615	yes
Myh11	18415	4.0862	0.770158	5.30567	1.12262e-07	8.61253e-06	yes
Nrip2	8696.02	4.05274	0.81037	5.0011	5.70045e-07	3.6105e-05	yes
Sncg	8646.5	4.02875	0.6844	5.88654	3.94364e-09	5.19702e-07	yes
Atp1b2	7103.89	4.00486	0.555922	7.204	5.84702e-13	2.1715e-10	yes
Cap2	1532.95	3.98978	0.795387	5.01615	5.2718e-07	3.37829e-05	yes
Flt1	368.877	3.95564	1.03746	3.8128	0.000137402	0.0033968	yes
Scn4b	865.068	3.94888	0.978877	4.03409	5.48136e-05	0.00159379	yes
Gucy1a1	11036.3	3.94522	0.631354	6.24882	4.13567e-10	7.11378e-08	yes
Itga4	245.331	3.93252	0.846504	4.6456	3.39091e-06	0.00015877	yes
Tspan2	3250.66	3.92576	0.629057	6.2407	4.35609e-10	7.41488e-08	yes
Tmem51	1713.45	3.9004	0.743899	5.24318	1.57831e-07	1.16702e-05	yes
Ano1	2101.43	3.8791	0.612813	6.33	2.45169e-10	4.50147e-08	yes
Ccrl2	556.421	3.87091	0.73108	5.29479	1.19154e-07	9.01433e-06	yes
Prkar2b	473.696	3.86935	0.774288	4.99731	5.81369e-07	3.6539e-05	yes
Gcnt2	1703.23	3.86264	0.667094	5.79025	7.02813e-09	8.20334e-07	yes
Stac	536.626	3.85894	0.851024	4.53446	5.77509e-06	0.000253005	yes
Esam	2586.55	3.82111	0.599203	6.37698	1.80613e-10	3.51358e-08	yes
Slc2a4	1386.28	3.76688	0.835553	4.50825	6.53638e-06	0.00027961	yes
Ephx3	744.226	3.76666	0.805833	4.67425	2.95032e-06	0.000140149	yes
Sorbs2	10909.1	3.75326	0.698951	5.36986	7.87992e-08	6.40625e-06	yes
Myo1b	4680.15	3.70532	0.481118	7.70149	1.34489e-14	6.86777e-12	yes
Pln	6100.83	3.6999	0.989443	3.73938	0.000184477	0.00430648	yes
Pde1b	331.96	3.69521	0.926699	3.9875	6.67724e-05	0.00185566	yes
Dmd	5503.42	3.67974	0.469594	7.836	4.65128e-15	2.92333e-12	yes
Epas1	5745.98	3.67829	0.514789	7.14523	8.98439e-13	2.9962e-10	yes
Rasl12	3892.54	3.67454	0.60123	6.11171	9.85701e-10	1.50536e-07	yes
Ndufa4l2	5356.84	3.66583	0.414143	8.85162	8.6258e-19	9.39694e-16	yes
Fosb	18219.8	3.66409	0.624074	5.87124	4.32547e-09	5.56556e-07	yes
Tagln	56431.9	3.63972	0.595162	6.11551	9.62475e-10	1.48375e-07	yes
Ppp1r14a	1579.23	3.61948	0.590739	6.12704	8.95302e-10	1.39335e-07	yes
Slc11a1	1548.3	3.60002	0.694852	5.18099	2.20714e-07	1.5546e-05	yes
Tinagl1	10224.6	3.59037	0.587601	6.11021	9.94981e-10	1.50546e-07	yes
Irag1	2304.45	3.57683	0.81338	4.39749	1.09508e-05	0.00042708	yes
Npy1r	6465.86	3.57035	0.658528	5.42171	5.90317e-08	5.05046e-06	yes
Bcar3	779.633	3.55694	0.622716	5.71198	1.11671e-08	1.23757e-06	yes
Myl9	97586.8	3.55672	0.495401	7.17949	6.99736e-13	2.48574e-10	yes
Notch3	5147.1	3.53742	0.514048	6.88149	5.92279e-12	1.66869e-09	yes
Cox4i2	1100.3	3.53084	0.678412	5.20457	1.94445e-07	1.40594e-05	yes
Cyp4b1	2558.93	3.52155	0.709892	4.96068	7.02457e-07	4.25728e-05	yes
Ptp4a3	8439.08	3.50668	0.525466	6.67347	2.49824e-11	6.28058e-09	yes
Rgs4	5288.03	3.49771	0.542272	6.4501	1.11776e-10	2.43537e-08	yes
Rbpms2	3009.47	3.49636	0.61776	5.65973	1.51609e-08	1.60873e-06	yes
Slc6a9	827.604	3.46348	0.542529	6.38396	1.72571e-10	3.39756e-08	yes
Mylk	14000.2	3.45456	0.426854	8.09306	5.81857e-16	4.52768e-13	yes
Nkd1	2196.07	3.4543	0.620163	5.56998	2.54764e-08	2.46337e-06	yes
Mef2c	3813.04	3.44709	0.501104	6.87899	6.02772e-12	1.66948e-09	yes
Acta2	148141	3.44217	0.54056	6.3678	1.91765e-10	3.64243e-08	yes
Rasd1	488.814	3.44019	0.940424	3.65813	0.000254066	0.00550621	yes
Gprc5c	1507.81	3.43713	0.654277	5.25332	1.49382e-07	1.11464e-05	yes
Dock6	1360.62	3.43677	0.63612	5.40271	6.56426e-08	5.47278e-06	yes
Mcam	5350.79	3.42954	0.438534	7.82048	5.26221e-15	3.18481e-12	yes
Kcnab1	2799.94	3.41834	0.702627	4.86508	1.14412e-06	6.25286e-05	yes
Hspb2	961.719	3.41659	0.602423	5.67141	1.41631e-08	1.51267e-06	yes
Colec11	487.728	3.40564	1.0237	3.3268	0.000878482	0.0146852	yes
Tbc1d1	1107.04	3.40225	0.663664	5.12647	2.95232e-07	2.01804e-05	yes
Egflam	1333.56	3.39427	0.528014	6.42836	1.28985e-10	2.66804e-08	yes
Myo1d	1250.51	3.38438	0.697024	4.85548	1.20095e-06	6.49825e-05	yes
Tmem38b	2163.92	3.37582	0.537963	6.27519	3.49208e-10	6.07065e-08	yes
Entpd1	6724.16	3.37012	0.652453	5.1653	2.40055e-07	1.66925e-05	yes
Gucy1b1	1401.77	3.34992	0.588566	5.69166	1.25811e-08	1.37059e-06	yes
Itga7	1817.16	3.34926	0.573632	5.8387	5.26107e-09	6.55737e-07	yes
Sorbs1	4799.47	3.34206	0.445636	7.49954	6.40443e-14	3.07808e-11	yes
Sntb1	853.506	3.34045	0.857104	3.89737	9.72431e-05	0.00253842	yes
Bcas3	2458.64	3.299	0.587188	5.61829	1.92852e-08	1.94531e-06	yes
Slc4a3	2403.9	3.29837	0.669982	4.92308	8.51932e-07	4.91923e-05	yes
Septin4	3643.31	3.2663	0.504674	6.47211	9.66447e-11	2.16339e-08	yes
Gm49708	22.9999	3.25575	0.855227	3.80688	0.000140731	0.00346337	yes
Itga1	4413.42	3.24527	0.448316	7.23881	4.52654e-13	1.72019e-10	yes
Gm48529	311.464	3.22408	0.551446	5.84659	5.01746e-09	6.35584e-07	yes
Pcp4l1	11716.1	3.21848	0.73771	4.3628	1.28409e-05	0.000484603	yes
Adra2a	700.997	3.21495	0.788522	4.07719	4.55837e-05	0.00137179	yes
Tpm2	33919.9	3.18885	0.53996	5.90572	3.51118e-09	4.74183e-07	yes
Hopx	192.507	3.18364	0.718125	4.43326	9.28169e-06	0.000374746	yes
Bcr	1542.34	3.17351	0.628587	5.04864	4.4496e-07	2.88536e-05	yes
Scarf1	70.3879	3.15669	1.01523	3.10932	0.00187517	0.0262533	yes
Cox7c	22157.3	3.14733	0.476637	6.60319	4.02401e-11	9.81437e-09	yes
Rcan2	4196.37	3.13656	0.650494	4.82181	1.42259e-06	7.50792e-05	yes
Adgrf5	882.422	3.13509	0.753474	4.16085	3.17063e-05	0.00102394	yes
Inka2	402.241	3.11397	0.767287	4.05842	4.94067e-05	0.00147597	yes
B3gnt2	2008.56	3.1087	0.572861	5.42663	5.7429e-08	4.99174e-06	yes
Kcnk3	373.89	3.06068	0.866925	3.53051	0.000414765	0.00806867	yes
Heyl	1981.08	3.04413	0.554109	5.49375	3.93494e-08	3.65346e-06	yes
Gm45892	7.3147	3.02341	0.703383	4.29839	1.72042e-05	0.000630346	yes
Msra	1480.08	3.01693	0.545966	5.52587	3.27862e-08	3.07908e-06	yes
Or51e1	1846.39	3.01643	0.729822	4.1331	3.57896e-05	0.00112469	yes
Cav2	5260.61	3.00743	0.582681	5.16137	2.45145e-07	1.69742e-05	yes
Abr	2014.44	2.9981	0.577278	5.19352	2.06353e-07	1.4725e-05	yes
2900026A02Rik	2078.09	2.99378	0.591518	5.06119	4.16654e-07	2.71257e-05	yes
Commd1b	1787.78	2.99179	0.508883	5.87913	4.12425e-09	5.39155e-07	yes
Casq2	3589.3	2.99063	0.759607	3.93707	8.24818e-05	0.00221319	yes
Rasl11a	1516.3	2.95965	0.615225	4.81067	1.50424e-06	7.86644e-05	yes
Nkiras2	2460.4	2.95212	0.532146	5.54756	2.89677e-08	2.7521e-06	yes
Slc20a2	1291.46	2.94365	0.606176	4.8561	1.19721e-06	6.49825e-05	yes
Lmcd1	944.676	2.93868	0.694355	4.23224	2.31373e-05	0.000810293	yes
Ppp1r12b	4216.94	2.93625	0.536967	5.46822	4.54583e-08	4.14991e-06	yes
Map3k20	4256.8	2.9221	0.508265	5.74917	8.96815e-09	1.02481e-06	yes
Myom1	1011.2	2.91789	0.733832	3.97624	7.00124e-05	0.00191637	yes
Rrad	3361.06	2.91009	0.600312	4.84763	1.24945e-06	6.73837e-05	yes
Tcim	2731.7	2.90646	0.668476	4.3479	1.37449e-05	0.00051163	yes
Insc	245.389	2.87191	0.976791	2.94015	0.00328057	0.0398571	yes
Cbx7	1486.45	2.8642	0.741709	3.86162	0.000112639	0.00286274	yes
Inpp5a	1513.74	2.86414	0.528269	5.42175	5.90174e-08	5.05046e-06	yes
Lgalsl	4360.53	2.85699	0.46807	6.10377	1.03595e-09	1.55307e-07	yes
Pdlim3	2209.05	2.83574	0.771316	3.6765	0.000236456	0.00520749	yes
Fabp4	4317.79	2.83295	0.788401	3.59329	0.000326531	0.00668652	yes
Nherf2	1987.61	2.82798	0.539253	5.24426	1.56913e-07	1.16551e-05	yes
Parm1	3324.09	2.81025	0.45459	6.18194	6.33177e-10	1.02443e-07	yes
Fry	1163.52	2.80973	0.575026	4.88627	1.02765e-06	5.77072e-05	yes
Tbx2	491.666	2.80472	0.670501	4.18302	2.87667e-05	0.000947736	yes
Pdgfa	1891.51	2.77185	0.47004	5.89705	3.70048e-09	4.95652e-07	yes
Mustn1	16636.2	2.76776	0.507347	5.45535	4.88766e-08	4.4076e-06	yes
Itga6	875.342	2.76651	0.808148	3.42327	0.000618728	0.0111228	yes
Gjc1	1261.95	2.75741	0.484871	5.6869	1.29363e-08	1.39995e-06	yes
Ehd3	287.117	2.72711	0.84917	3.2115	0.00132044	0.0202035	yes
Ppp1r15a	7535.25	2.72684	0.598322	4.55748	5.17722e-06	0.000229271	yes
Trac	121.712	2.7228	0.921245	2.95556	0.00312099	0.0384906	yes
Ednra	7638.9	2.714	0.472213	5.74741	9.06212e-09	1.02836e-06	yes
Cald1	28107.1	2.70621	0.348717	7.76049	8.45999e-15	4.60816e-12	yes
Tns3	2011.03	2.6967	0.481676	5.59857	2.16133e-08	2.13945e-06	yes
Hip1	1959.43	2.67345	0.52454	5.09675	3.45539e-07	2.28601e-05	yes
Prkg1	610.703	2.67128	0.696901	3.83309	0.000126543	0.00317641	yes
Dnajc17	482.491	2.66916	0.679617	3.92745	8.58517e-05	0.00228114	yes
Angpt2	1103.95	2.65553	0.63627	4.17358	2.99849e-05	0.000979965	yes
Mob2	4194.1	2.65462	0.543658	4.88289	1.04543e-06	5.81066e-05	yes
Flna	23607.1	2.64707	0.412346	6.41954	1.36684e-10	2.77869e-08	yes
Ajuba	567.63	2.64446	0.673294	3.92764	8.57821e-05	0.00228114	yes
Arid5a	748.566	2.62682	0.636008	4.13017	3.62488e-05	0.00113693	yes
Pdgfrb	21164.1	2.58327	0.28384	9.10115	8.93789e-20	1.04324e-16	yes
Pnpla2	1684.83	2.58041	0.64669	3.99018	6.60239e-05	0.00184325	yes
Cystm1	1212.46	2.57839	0.528497	4.87872	1.06778e-06	5.86216e-05	yes
Dbndd2	2801.94	2.57373	0.479892	5.36314	8.17855e-08	6.58353e-06	yes
Gm13889	435.657	2.57339	0.642894	4.00282	6.25915e-05	0.00177263	yes
Tmem94	1598.56	2.57293	0.602928	4.2674	1.97764e-05	0.000708699	yes
S1pr3	6239.59	2.56563	0.540069	4.75056	2.02856e-06	0.000102311	yes
Trpv2	659.357	2.5641	0.617741	4.15077	3.31354e-05	0.0010617	yes
Arhgef17	2277.94	2.56223	0.513119	4.99343	5.93149e-07	3.71366e-05	yes
Tspan12	1827.4	2.55328	0.497597	5.13122	2.87872e-07	1.97652e-05	yes
Mtmr7	212.576	2.55084	0.741405	3.44055	0.00058053	0.010564	yes
Pdk4	690.438	2.54801	0.711006	3.58367	0.0003388	0.00685189	yes
Ptprf	1395.87	2.5431	0.534134	4.76117	1.9247e-06	9.73731e-05	yes
Dstn	41922.2	2.53541	0.417989	6.06574	1.31347e-09	1.93364e-07	yes
Fgf1	1833.33	2.5308	0.576239	4.39194	1.12346e-05	0.000434007	yes
Cobll1	790.904	2.52884	0.545069	4.63949	3.49275e-06	0.000162145	yes
Lbh	2576.58	2.525	0.396634	6.36608	1.93924e-10	3.64243e-08	yes
Gm49395	120.543	2.5237	0.675785	3.73448	0.000188106	0.00436775	yes
Vcl	5415.39	2.52204	0.471914	5.34429	9.07734e-08	7.12107e-06	yes
Pgf	1493.79	2.50652	0.589304	4.25336	2.10586e-05	0.000749715	yes
Trp53inp2	2494.04	2.50307	0.554862	4.51116	6.44752e-06	0.000276533	yes
Ppp1cb	10865.3	2.49711	0.404938	6.16664	6.97572e-10	1.11755e-07	yes
Adgre5	1544.36	2.49508	0.50775	4.91399	8.92392e-07	5.13471e-05	yes
Sdc1	4782.05	2.48568	0.551598	4.50632	6.59606e-06	0.000281426	yes
Ets1	1615.75	2.47841	0.513139	4.8299	1.36598e-06	7.27086e-05	yes
Grip2	4708.39	2.47406	0.425336	5.81671	6.00173e-09	7.0557e-07	yes
Caskin2	995.387	2.47389	0.668455	3.70091	0.000214825	0.00484869	yes
Lin7a	264.159	2.46975	0.808142	3.05609	0.00224247	0.0300117	yes
Nexn	566.322	2.46933	0.497816	4.96033	7.03749e-07	4.25728e-05	yes
Nes	914.074	2.46268	0.696959	3.53347	0.000410145	0.00802656	yes
Tpm1	23922.9	2.44819	0.298395	8.20453	2.31489e-16	2.22515e-13	yes
Ehd4	864.212	2.44319	0.604609	4.04094	5.32369e-05	0.00156184	yes
Pde1a	1872.74	2.44144	0.516313	4.72861	2.26065e-06	0.000112626	yes
Dipk1a	1863.86	2.44107	0.488187	5.00028	5.72477e-07	3.61191e-05	yes
Rbpms	3240.66	2.43919	0.406347	6.00273	1.94028e-09	2.80584e-07	yes
Snrk	2604.35	2.43789	0.492302	4.95203	7.34445e-07	4.3642e-05	yes
Mgll	2046.34	2.42929	0.590007	4.11739	3.83182e-05	0.00119496	yes
Rrp9	692.955	2.42355	0.585207	4.14136	3.45251e-05	0.00109336	yes
Net1	662.793	2.41914	0.700833	3.4518	0.000556854	0.0102013	yes
Mertk	545.999	2.41498	0.648554	3.72364	0.00019637	0.00450054	yes
Pde5a	1490.31	2.41185	0.569281	4.23667	2.26864e-05	0.00080115	yes
Ckb	8539.64	2.40751	0.44277	5.43738	5.40699e-08	4.77598e-06	yes
Stard8	524.517	2.39743	0.576015	4.16209	3.1535e-05	0.00102245	yes
Zfhx3	1696.6	2.39687	0.46198	5.18824	2.12286e-07	1.50469e-05	yes
Daam2	555.157	2.38312	0.57553	4.14073	3.46197e-05	0.00109424	yes
Pygm	1687.96	2.37426	0.664358	3.57376	0.000351886	0.00705541	yes
Rusc2	707.455	2.36983	0.651626	3.6368	0.000276049	0.00584317	yes
Ifitm1	1890.15	2.35213	0.630456	3.73084	0.000190842	0.00442347	yes
Stom	1707.3	2.34188	0.553555	4.23061	2.33057e-05	0.000810293	yes
Rnf38	994.125	2.32585	0.672091	3.46061	0.000538952	0.00995143	yes
Kcnj8	1957.48	2.32348	0.649398	3.5779	0.000346364	0.00696557	yes
Arhgef7	1180.69	2.32022	0.397866	5.83166	5.48781e-09	6.69226e-07	yes
Rerg	246.739	2.31866	0.762262	3.04181	0.00235159	0.0311152	yes
Atxn1	1539.66	2.31185	0.611278	3.78199	0.000155579	0.0037387	yes
Zfp160	690.08	2.29412	0.63595	3.60739	0.000309293	0.00643841	yes
Palld	6059.79	2.29316	0.494119	4.64092	3.46869e-06	0.000161948	yes
BC028528	1547.55	2.29306	0.548409	4.1813	2.89845e-05	0.000952989	yes
Mfge8	24079.2	2.28949	0.341217	6.70978	1.94915e-11	4.97672e-09	yes
Fam217b	342.501	2.2887	0.725747	3.15357	0.00161285	0.0235108	yes
Cryab	7874.59	2.27724	0.435548	5.22845	1.70941e-07	1.25826e-05	yes
Camk2g	2403.01	2.25226	0.420276	5.35901	8.36812e-08	6.70311e-06	yes
Sema6d	1020.43	2.24407	0.589321	3.80789	0.000140156	0.00345444	yes
Hes1	3158.1	2.21806	0.440484	5.0355	4.76605e-07	3.07834e-05	yes
Hspb6	942.95	2.21337	0.718596	3.08013	0.0020691	0.0283175	yes
Pkig	2262.98	2.20918	0.388686	5.68371	1.31805e-08	1.41699e-06	yes
Ndufaf2	867.359	2.20218	0.490663	4.48817	7.18373e-06	0.000299462	yes
Jam3	3650.46	2.1915	0.449084	4.87994	1.0612e-06	5.85844e-05	yes
Kank1	2064	2.18695	0.560538	3.90152	9.55898e-05	0.00249925	yes
Olfml2a	4729.98	2.17977	0.568537	3.834	0.000126077	0.00316958	yes
Notch1	941.718	2.1789	0.479898	4.54034	5.61624e-06	0.000247372	yes
Kalrn	309.44	2.1723	0.632659	3.43361	0.000595601	0.0108141	yes
Mmab	517.939	2.16155	0.682282	3.16812	0.00153426	0.0225462	yes
Vps37b	360.903	2.14912	0.741041	2.90013	0.00373006	0.043851	yes
Uba2	5899.19	2.14745	0.384879	5.57954	2.41159e-08	2.3457e-06	yes
Efhd2	1177.33	2.13869	0.538208	3.97372	7.0758e-05	0.00193031	yes
Filip1l	4865.59	2.13588	0.392959	5.43537	5.46829e-08	4.77846e-06	yes
Klhl23	319.39	2.13115	0.744118	2.86399	0.00418336	0.0478044	yes
Prmt1	318.167	2.13066	0.554694	3.84114	0.000122462	0.00308819	yes
Cav1	26060.4	2.12912	0.339184	6.27719	3.44754e-10	6.07039e-08	yes
Abcc9	3115.73	2.12912	0.568671	3.74403	0.000181091	0.00423954	yes
Agfg1	2094.82	2.12709	0.5954	3.57254	0.000353538	0.00707818	yes
Esr1	1535.12	2.12665	0.45085	4.71697	2.39383e-06	0.000117824	yes
Tmem200b	85.0631	2.12642	0.727956	2.92108	0.00348817	0.0418173	yes
Atp2a2	6455	2.12458	0.434106	4.89416	9.87285e-07	5.58243e-05	yes
Cnn2	8318.24	2.12283	0.329317	6.44615	1.14724e-10	2.4553e-08	yes
Dgkz	532.497	2.1119	0.626371	3.37165	0.000747193	0.0128901	yes
Actn4	7032.61	2.11047	0.259781	8.12401	4.51015e-16	4.09447e-13	yes
Ppp1r12a	4911.33	2.09735	0.433307	4.84033	1.29625e-06	6.94492e-05	yes
Pakap	1999.56	2.08164	0.510438	4.07814	4.5397e-05	0.00136869	yes
Inpp5b	1136.64	2.08137	0.518074	4.01751	5.88165e-05	0.00168851	yes
Aoc3	1453.73	2.07985	0.576822	3.60571	0.000311306	0.00645892	yes
Ubxn2a	500.763	2.0756	0.52067	3.9864	6.70826e-05	0.00186112	yes
Lims1	8797.28	2.0654	0.326836	6.31936	2.62641e-10	4.76868e-08	yes
Samd4	1114.94	2.06245	0.644395	3.20059	0.00137144	0.0207315	yes
Rgs16	1356.07	2.06219	0.692248	2.97898	0.00289213	0.0363262	yes
Dmpk	1682.96	2.04226	0.541301	3.77286	0.000161384	0.0038499	yes
Tuba1c	6800.94	2.03229	0.454032	4.4761	7.60188e-06	0.000314487	yes
Prkcd	1472.44	2.0286	0.52306	3.87834	0.000105174	0.00271508	yes
Nab1	2589.84	2.02625	0.42899	4.7233	2.32048e-06	0.000114906	yes
Tet3	753.321	2.02286	0.555666	3.64043	0.000272183	0.00580645	yes
Vstm4	1488.21	2.02239	0.584246	3.46153	0.000537107	0.00993982	yes
Mical2	839.1	2.02007	0.555083	3.63923	0.000273455	0.00581841	yes
Hrct1	622.844	2.0116	0.580129	3.4675	0.000525318	0.00978816	yes
Hspb1	6340.67	1.99556	0.373652	5.34069	9.25921e-08	7.20499e-06	yes
Stim1	1922.46	1.99168	0.541775	3.67621	0.000236722	0.00520749	yes
Ermardl2	254.108	1.98611	0.661209	3.00376	0.00266669	0.0341636	yes
Mapre2	5166.87	1.98252	0.468218	4.23419	2.2938e-05	0.000807824	yes
Acyp2	602.015	1.98109	0.535963	3.69631	0.000218752	0.00490347	yes
Sypl1	5241.32	1.97788	0.433522	4.56235	5.05852e-06	0.000224623	yes
Pls3	10789.2	1.96286	0.362698	5.41183	6.23824e-08	5.25459e-06	yes
Pear1	1796.73	1.95889	0.45805	4.27658	1.89785e-05	0.000686122	yes
Atp2b1	2647.26	1.95874	0.445484	4.39689	1.09815e-05	0.000427258	yes
Plec	8639.09	1.95637	0.419255	4.66631	3.06659e-06	0.00014483	yes
Ggta1	1193.48	1.94979	0.486813	4.00521	6.19613e-05	0.00176088	yes
Myl6	39577.7	1.94867	0.332931	5.85307	4.82593e-09	6.16098e-07	yes
Gng11	5283.35	1.94049	0.258052	7.51976	5.48785e-14	2.71749e-11	yes
Itpr1	1257.55	1.93978	0.582895	3.32784	0.000875225	0.0146537	yes
Mafk	546.196	1.93519	0.621685	3.11282	0.00185311	0.0260376	yes
Ets2	1334.66	1.93384	0.519193	3.7247	0.000195548	0.00449196	yes
Ndrg2	9663.09	1.93212	0.49977	3.86601	0.00011063	0.00282471	yes
Mgst3	2772.89	1.93129	0.326215	5.92029	3.21383e-09	4.41322e-07	yes
Klf7	3637.54	1.92265	0.502602	3.82539	0.000130568	0.00325245	yes
Sort1	851.745	1.91365	0.563406	3.39658	0.000682333	0.0121064	yes
Filip1	761.525	1.9132	0.665125	2.87646	0.00402169	0.0464533	yes
Erdr1x	361.69	1.90214	0.488368	3.89489	9.82417e-05	0.00255632	yes
B3galnt2	1444.86	1.89363	0.527152	3.59219	0.000327906	0.00670628	yes
Mtus1	1414.38	1.88823	0.500195	3.77499	0.000160015	0.0038284	yes
Plce1	1014.7	1.87736	0.470568	3.98956	6.61972e-05	0.00184325	yes
Timp3	26877.4	1.87412	0.378352	4.95336	7.29425e-07	4.3502e-05	yes
Apc	1382.93	1.86355	0.535677	3.47887	0.000503537	0.00941302	yes
Gnl3l	1536.91	1.85326	0.524081	3.53621	0.000405905	0.00795311	yes
Arid5b	2843.32	1.85202	0.477828	3.87591	0.000106229	0.00273022	yes
Ccdc85b	998.238	1.83251	0.452983	4.04542	5.22286e-05	0.00153778	yes
Wdr1	9799.17	1.82909	0.406355	4.5012	6.75697e-06	0.000286051	yes
Zcchc10	439.589	1.81063	0.578283	3.13104	0.00174188	0.0248993	yes
Bcar1	605.208	1.80217	0.522029	3.45224	0.000555959	0.0101963	yes
Slc7a2	1487.79	1.80211	0.622059	2.897	0.00376748	0.0441638	yes
Pmf1	745.551	1.79938	0.565481	3.18203	0.00146249	0.0217655	yes
Csrp1	5294.6	1.79917	0.36714	4.9005	9.55923e-07	5.48096e-05	yes
Dele1	755.086	1.79273	0.545414	3.28691	0.00101293	0.0164372	yes
Fam110b	729.913	1.78569	0.56929	3.1367	0.0017086	0.0245345	yes
Adcy6	881.58	1.78445	0.521239	3.42348	0.000618245	0.0111228	yes
Nbn	1402.68	1.78252	0.476321	3.74226	0.000182374	0.00426349	yes
Ubr2	2588.63	1.77545	0.483324	3.67342	0.000239329	0.0052495	yes
Psmd13	2892.79	1.77375	0.425851	4.16518	3.11101e-05	0.00101269	yes
Cdkal1	786.209	1.77005	0.533924	3.31517	0.000915861	0.0151786	yes
Sun2	1204.57	1.76808	0.573211	3.08451	0.00203886	0.0279975	yes
Oaz2	3672.03	1.76213	0.380188	4.6349	3.57109e-06	0.000165312	yes
Tgm2	4867.8	1.76114	0.544909	3.23198	0.00122934	0.0190775	yes
Ube3a	3120.06	1.74943	0.536578	3.26034	0.00111278	0.01766	yes
Pbxip1	2340.72	1.7488	0.485317	3.60343	0.000314047	0.006496	yes
Pfkl	854.785	1.74514	0.584241	2.98701	0.00281719	0.0357142	yes
Pacsin2	2681.21	1.74358	0.453501	3.84472	0.000120691	0.00304824	yes
Aopep	4838.18	1.73533	0.393571	4.40918	1.03761e-05	0.000410546	yes
Cd200	2870.55	1.73429	0.487357	3.55857	0.000372876	0.00740361	yes
Rock1	3131.84	1.73219	0.365333	4.7414	2.12243e-06	0.000106389	yes
Tln1	6830.76	1.72092	0.420163	4.09584	4.2064e-05	0.0012872	yes
Kif5b	3296.12	1.72002	0.382436	4.49753	6.87469e-06	0.000289534	yes
Vezf1	3249.25	1.71854	0.423751	4.05554	5.00176e-05	0.00148878	yes
Eftud2	1397.27	1.71605	0.437178	3.92529	8.66235e-05	0.00229791	yes
Gcn1	1840.25	1.71511	0.53706	3.19351	0.00140556	0.0211064	yes
Cd151	2522.87	1.70609	0.446463	3.82134	0.000132728	0.0032912	yes
Hspa9	5131.61	1.70566	0.481099	3.54535	0.000392098	0.00771962	yes
Mcur1	1305.75	1.69948	0.485732	3.49879	0.000467371	0.00883948	yes
Prkar1a	12336.8	1.69872	0.326088	5.20938	1.89476e-07	1.3761e-05	yes
Crip2	11377.1	1.69661	0.291183	5.82661	5.65657e-09	6.79461e-07	yes
Ptk2	1821.8	1.69603	0.507193	3.34395	0.000825958	0.0139865	yes
Tns1	6125.63	1.69537	0.41477	4.08749	4.36056e-05	0.00132446	yes
Mtdh	3769.83	1.69135	0.449588	3.76201	0.000168554	0.0039918	yes
Brd9	1328.81	1.68671	0.495385	3.40484	0.000662023	0.0117844	yes
Tsc22d4	1620.6	1.6808	0.447825	3.75325	0.000174558	0.00411608	yes
Ston1	335.155	1.66104	0.512666	3.24001	0.00119525	0.0186369	yes
Actr1b	2554.8	1.65843	0.441467	3.75664	0.000172213	0.00406666	yes
Synm	953.977	1.65445	0.554056	2.98608	0.00282582	0.0357682	yes
Errfi1	10166.7	1.64871	0.321937	5.12121	3.03576e-07	2.0584e-05	yes
Dgkd	779.552	1.64751	0.569384	2.8935	0.00380973	0.0445265	yes
Gna12	1234.66	1.64548	0.484958	3.39303	0.000691235	0.0122378	yes
Septin7	14282.3	1.64472	0.320875	5.12573	2.9639e-07	2.01804e-05	yes
Suclg1	3854.06	1.64041	0.294824	5.56404	2.63602e-08	2.53383e-06	yes
Abraxas2	1158.15	1.63956	0.545567	3.00524	0.00265371	0.0340379	yes
Gab1	1958.74	1.63356	0.508508	3.21245	0.00131606	0.0201554	yes
Tomm40	1171.45	1.63314	0.531296	3.07387	0.00211299	0.0287736	yes
Cdk6	1791.66	1.62835	0.416905	3.90581	9.3909e-05	0.00246319	yes
Endod1	2497.15	1.62316	0.454618	3.57038	0.000356467	0.00712106	yes
4930523C07Rik	2395.35	1.62188	0.521653	3.10911	0.0018765	0.0262533	yes
Cavin1	26099	1.62052	0.381232	4.25075	2.1306e-05	0.000756871	yes
Ccser2	4303.29	1.62015	0.377418	4.29271	1.76503e-05	0.000645244	yes
Araf	2668.56	1.61765	0.504482	3.20655	0.00134336	0.0204203	yes
Gm29562	314.195	1.61698	0.542859	2.97863	0.00289538	0.0363352	yes
Ptbp2	1174.91	1.61633	0.515293	3.13672	0.0017085	0.0245345	yes
Ppp1r12c	773.752	1.60997	0.455833	3.53194	0.000412522	0.00804815	yes
Slc25a46	1733.51	1.60681	0.547345	2.93564	0.00332855	0.0402307	yes
Cdc42ep3	1887.03	1.60155	0.53759	2.97913	0.00289067	0.0363262	yes
Eng	1728.09	1.59441	0.544071	2.93051	0.00338402	0.0407504	yes
Gm13568	33.4756	1.5919	0.518966	3.06745	0.00215893	0.0292288	yes
Tnpo1	3010.77	1.58948	0.51001	3.11656	0.00182972	0.0258422	yes
Acadm	3144.98	1.58785	0.441752	3.59444	0.000325092	0.00666541	yes
BC031181	3213.17	1.58603	0.391802	4.04805	5.16457e-05	0.00152336	yes
Fermt2	6435.68	1.58553	0.280267	5.65723	1.53837e-08	1.62184e-06	yes
Ctdspl2	1704.74	1.58282	0.542382	2.91828	0.00351964	0.042012	yes
Cap1	1141.88	1.57362	0.454417	3.46295	0.000534296	0.00990027	yes
Dock11	2187.53	1.57073	0.486058	3.23156	0.00123116	0.0190876	yes
Sucla2	4031.18	1.5645	0.419741	3.72729	0.000193551	0.00447992	yes
Btg1	2775.6	1.56346	0.391733	3.99114	6.57556e-05	0.00184325	yes
Dctn6	3081.21	1.5558	0.419033	3.71282	0.00020496	0.00465821	yes
Enpep	1191.26	1.5464	0.472244	3.27458	0.00105819	0.0170029	yes
Gm48161	431.489	1.54412	0.377353	4.09198	4.27713e-05	0.00130397	yes
Fyttd1	2501.89	1.53718	0.45589	3.37182	0.000746728	0.0128901	yes
Stk38l	862.556	1.53578	0.475032	3.23301	0.00122495	0.0190275	yes
Eloc	3195.89	1.53576	0.488611	3.14312	0.00167157	0.0241299	yes
Btbd3	1628.31	1.52847	0.477759	3.19926	0.00137781	0.0207893	yes
2310022B05Rik	984.728	1.52814	0.374115	4.08468	4.41379e-05	0.00133566	yes
Pdlim7	3412.04	1.52392	0.399241	3.81704	0.000135062	0.00334402	yes
Nudt4	3418.39	1.52126	0.430869	3.53067	0.000414513	0.00806867	yes
Setd5	2648.77	1.51735	0.41293	3.67459	0.000238229	0.0052324	yes
Hk1	871.487	1.51568	0.500502	3.02832	0.00245916	0.0321996	yes
Hmgb2	2879.63	1.5144	0.525594	2.88132	0.00396015	0.0459701	yes
Ewsr1	2771.26	1.51306	0.455514	3.32165	0.00089487	0.0149063	yes
Ranbp2	1119.22	1.51139	0.512886	2.94683	0.00321052	0.0391224	yes
Pdf	734.419	1.51036	0.428058	3.5284	0.000418075	0.00811373	yes
Cpne3	4042.52	1.50998	0.441679	3.41872	0.000629161	0.0112855	yes
Lpp	12142.4	1.50543	0.301914	4.98629	6.15491e-07	3.80975e-05	yes
Cux1	1322.26	1.50285	0.460738	3.26183	0.00110695	0.0176302	yes
Dennd2b	1685.41	1.5018	0.504503	2.97678	0.00291289	0.0364747	yes
Gamt	1379.68	1.49558	0.49698	3.00933	0.00261821	0.0336883	yes
Epb41	491.867	1.4955	0.356957	4.18959	2.79456e-05	0.000928833	yes
Il13ra1	4364.8	1.49233	0.501556	2.97541	0.002926	0.0366108	yes
Amotl1	3419.97	1.49072	0.45472	3.27833	0.00104425	0.0168451	yes
Mical1	1350.32	1.48943	0.440971	3.37762	0.000731161	0.012697	yes
Mef2a	2356.66	1.47297	0.435553	3.38185	0.000720005	0.0126105	yes
1810030O07Rik	1426.66	1.4683	0.49742	2.95182	0.00315904	0.0387552	yes
Slmap	1926.62	1.46402	0.513538	2.85085	0.00436031	0.0492411	yes
Zfp664	786.759	1.45647	0.49314	2.95346	0.00314234	0.0386293	yes
Actn1	562.301	1.45319	0.49308	2.94716	0.00320706	0.0391224	yes
Rrp1	3271.41	1.44923	0.362424	3.9987	6.36904e-05	0.00179752	yes
Kcne4	1441.07	1.4477	0.50387	2.87316	0.00406395	0.0467583	yes
Ilk	9451	1.44494	0.341507	4.23109	2.32566e-05	0.000810293	yes
Crebrf	1124.02	1.4421	0.495035	2.91312	0.00357839	0.0425562	yes
Morrbid	364.097	1.44133	0.409811	3.51706	0.000436358	0.00836731	yes
Nfx1	2023.01	1.43527	0.503023	2.85329	0.00432687	0.0490328	yes
Tm4sf1	12361.6	1.43431	0.245765	5.83611	5.34329e-09	6.56501e-07	yes
Pum1	2056.1	1.43246	0.419879	3.4116	0.000645838	0.0115466	yes
Myo1e	784.459	1.43042	0.466061	3.06917	0.00214651	0.029133	yes
Snrpf	2603.08	1.42653	0.407378	3.50173	0.000462241	0.00875258	yes
Ccnd2	4941.24	1.42524	0.383077	3.72051	0.000198823	0.00455036	yes
Trim47	1278.52	1.42343	0.426014	3.34126	0.000833977	0.0140785	yes
Ypel5	3765.99	1.41934	0.431015	3.29302	0.000991191	0.0161809	yes
Arl2	1029.7	1.4188	0.390115	3.63687	0.000275971	0.00584317	yes
Vasp	918.125	1.41522	0.394597	3.58649	0.000335154	0.00680342	yes
Idh3a	2052.92	1.40901	0.450026	3.13095	0.00174244	0.0248993	yes
Cspg4	2653.1	1.39585	0.423611	3.29511	0.000983823	0.0160927	yes
Sparcl1	53830.1	1.38976	0.437491	3.17666	0.0014898	0.0220315	yes
Serinc3	10410.2	1.38273	0.28866	4.79015	1.66658e-06	8.59106e-05	yes
Gnb4	3522.47	1.38051	0.352576	3.9155	9.02152e-05	0.00237392	yes
Arhgap6	720.862	1.38038	0.451043	3.06042	0.00221029	0.0297026	yes
Rab24	858.015	1.37719	0.449708	3.0624	0.00219568	0.0295549	yes
Blmh	2703.63	1.37557	0.423987	3.24437	0.00117712	0.018407	yes
Celf1	1743.3	1.37124	0.445577	3.07745	0.00208779	0.0285018	yes
Fam162a	2269.02	1.36884	0.29985	4.56506	4.9934e-06	0.000222943	yes
Dynlt3	4388.57	1.36604	0.449054	3.04205	0.00234976	0.0311152	yes
Nr2f2	6038.44	1.3602	0.285588	4.76279	1.90934e-06	9.68958e-05	yes
Tubb4b	5186.97	1.35746	0.448367	3.02756	0.00246534	0.0322032	yes
Phyh	2482.35	1.353	0.423701	3.1933	0.00140658	0.0211064	yes
Col4a1	8268.17	1.3501	0.362321	3.72624	0.000194354	0.00448578	yes
Arpp19	1657.84	1.33962	0.304025	4.40629	1.05157e-05	0.000413308	yes
Uqcrc2	4207.37	1.32486	0.394818	3.35562	0.000791863	0.0135071	yes
Pkia	1065.26	1.32016	0.441231	2.992	0.00277154	0.0352724	yes
Ndufs8	2740.41	1.31799	0.266873	4.93864	7.86688e-07	4.64089e-05	yes
Serpine2	15345.5	1.31462	0.262683	5.00458	5.5984e-07	3.55967e-05	yes
Limd1	2362.15	1.31361	0.352697	3.72448	0.000195721	0.00449196	yes
Map1b	4944.21	1.30201	0.379342	3.43229	0.00059851	0.0108549	yes
Mprip	4711.31	1.29956	0.284343	4.57041	4.86781e-06	0.000217931	yes
Crip1	39801.8	1.29417	0.289563	4.46938	7.84469e-06	0.000323712	yes
Hnrnph2	3392.39	1.29395	0.425967	3.03767	0.00238412	0.0313932	yes
Trak2	589.426	1.29172	0.428375	3.01539	0.00256648	0.0332058	yes
Top2b	2260.3	1.27986	0.379432	3.37309	0.000743286	0.012853	yes
Tpp1	2594.13	1.27565	0.366712	3.4786	0.000504032	0.00941302	yes
Fez2	2266.35	1.27554	0.438651	2.90787	0.00363903	0.0430909	yes
Col4a2	5406.64	1.26933	0.410587	3.0915	0.00199147	0.0274158	yes
Cycs	2852.75	1.26765	0.318326	3.98224	6.82675e-05	0.00188226	yes
Mrps6	1954.69	1.26455	0.388577	3.25431	0.00113666	0.017877	yes
Mff	3720.59	1.26073	0.351673	3.58496	0.000337136	0.00682671	yes
Ndufa5	2587.58	1.25738	0.305997	4.10912	3.97176e-05	0.00122922	yes
Sdhd	4354.6	1.2537	0.36611	3.42438	0.000616206	0.0111019	yes
mt-Nd5	34311.4	1.25308	0.283565	4.41903	9.91467e-06	0.000396126	yes
Csde1	8079.78	1.2511	0.328835	3.80463	0.000142015	0.00348971	yes
Immt	3049.23	1.24963	0.421034	2.968	0.00299749	0.037277	yes
Mdh2	7140.33	1.24858	0.304488	4.10058	4.12108e-05	0.00126346	yes
mt-Nd6	2664.17	1.24587	0.360791	3.45317	0.000554045	0.0101749	yes
Syf2	2479.44	1.24577	0.35675	3.49199	0.000479441	0.00902598	yes
Rab18	8185.79	1.24517	0.367571	3.38755	0.000705189	0.0124578	yes
Apbb2	2694.71	1.24292	0.394264	3.1525	0.00161876	0.0235759	yes
Zfp410	1207.25	1.24144	0.43309	2.86646	0.0041509	0.0474999	yes
Luc7l3	1541.57	1.23987	0.422	2.93808	0.00330255	0.0400349	yes
Rlim	5839.03	1.23568	0.282894	4.368	1.25389e-05	0.0004754	yes
Usp9x	5645.76	1.22161	0.346335	3.52724	0.000419914	0.00813011	yes
Ndufs2	3849.97	1.2194	0.322045	3.78643	0.000152827	0.00369976	yes
Psmc1	3409.22	1.21846	0.384699	3.16732	0.00153853	0.0225886	yes
Utrn	2064.97	1.21808	0.380829	3.19849	0.0013815	0.0208065	yes
Rsu1	5658	1.21773	0.304315	4.00154	6.29306e-05	0.00177915	yes
Noct	690.181	1.21722	0.417278	2.91705	0.00353364	0.0421175	yes
Ktn1	1776.43	1.21601	0.369725	3.28897	0.00100556	0.0163665	yes
Ddx39b	4521.46	1.21408	0.333428	3.64121	0.000271358	0.00579642	yes
Txn2	4445.02	1.20909	0.287564	4.2046	2.61545e-05	0.000886703	yes
Pafah1b2	3034.22	1.20729	0.41379	2.91765	0.0035268	0.0420667	yes
mt-Co1	250286	1.19709	0.27465	4.3586	1.30896e-05	0.000492851	yes
Ap2m1	7940.56	1.19224	0.344805	3.45773	0.000544754	0.0100472	yes
Taldo1	2475.82	1.19217	0.300287	3.97009	7.18457e-05	0.00195346	yes
Idh3g	5143.88	1.19044	0.325886	3.65293	0.000259264	0.00560401	yes
Rnf14	2996.74	1.18723	0.361129	3.28755	0.00101064	0.0164327	yes
Dusp3	2399.67	1.18678	0.271809	4.36621	1.26423e-05	0.000478214	yes
Arl8b	3843.01	1.18653	0.364695	3.2535	0.00113994	0.0179113	yes
Psma1	4830.85	1.18368	0.38529	3.07218	0.00212502	0.0288893	yes
Litaf	4693.29	1.18146	0.334821	3.52861	0.000417742	0.00811373	yes
Tprg1l	2260.64	1.18107	0.391401	3.01754	0.00254835	0.0330497	yes
Sod2	2520.52	1.17799	0.365274	3.22494	0.00125997	0.0194237	yes
Dynll1	11244	1.17635	0.260364	4.5181	6.23975e-06	0.000269745	yes
Atp5if1	5255.53	1.17619	0.253076	4.64755	3.35897e-06	0.000157727	yes
Atp5mc3	4766.71	1.17603	0.2299	5.11538	3.1311e-07	2.11427e-05	yes
Gm10053	1670.31	1.17563	0.291802	4.02886	5.60479e-05	0.00161816	yes
G3bp1	4048.06	1.17392	0.376906	3.11462	0.00184184	0.0259238	yes
Ctnna1	3823.77	1.17231	0.410502	2.85579	0.00429303	0.0487662	yes
Dag1	5952.5	1.16916	0.348393	3.35586	0.000791178	0.0135071	yes
Meox2	5955.38	1.16397	0.403209	2.88678	0.00389212	0.0452832	yes
Matr3	4686.52	1.15355	0.349543	3.30016	0.000966287	0.0158376	yes
Ptma	19946.5	1.13097	0.207304	5.45562	4.88032e-08	4.4076e-06	yes
Atp5f1a	14363.4	1.13095	0.211252	5.35358	8.6231e-08	6.80725e-06	yes
Tmem250	2277.09	1.12649	0.378089	2.97943	0.00288781	0.0363262	yes
Hnrnpm	3342.29	1.1115	0.389307	2.85508	0.00430254	0.0488248	yes
Eif3c	4628.83	1.10444	0.331579	3.33084	0.000865837	0.0145413	yes
Mrps36	963.886	1.1031	0.346332	3.1851	0.00144704	0.0215946	yes
Bnip2	3565.66	1.09754	0.318182	3.44942	0.000561789	0.0102802	yes
Tsc22d1	8618.65	1.09241	0.3316	3.29434	0.00098652	0.0161207	yes
Pnrc2	3886.33	1.08247	0.363995	2.97385	0.00294085	0.0367214	yes
Sdhc	5131.21	1.08219	0.264306	4.09446	4.23144e-05	0.00129245	yes
Ndufs7	3567.32	1.08056	0.313751	3.44402	0.000573141	0.0104645	yes
Ndufb8	4328.24	1.078	0.25123	4.2909	1.77946e-05	0.000649068	yes
Ubxn1	2763.31	1.07704	0.365466	2.94704	0.0032083	0.0391224	yes
Ptpa	1738.57	1.07663	0.362701	2.96838	0.00299375	0.0372589	yes
Dek	2288.97	1.07124	0.232402	4.60944	4.03751e-06	0.00018378	yes
Ubald2	290.221	1.06366	0.37321	2.85004	0.00437138	0.0492639	yes
Cisd1	1107.09	1.05844	0.360184	2.9386	0.00329698	0.039997	yes
Ociad1	4235.85	1.04977	0.335741	3.12673	0.0017676	0.0251825	yes
Aldoa	19301.4	1.0485	0.238612	4.39416	1.11202e-05	0.000431628	yes
Actr2	3473.93	1.0471	0.338679	3.09171	0.00199007	0.0274158	yes
Vdac2	4073.64	1.047	0.262075	3.99506	6.46792e-05	0.00182228	yes
Ldha	11034.9	1.03636	0.343446	3.01755	0.00254828	0.0330497	yes
Cox8a	8590.11	1.03551	0.21389	4.84131	1.28983e-06	6.93328e-05	yes
Ndufb9	5696.93	1.02477	0.343252	2.98547	0.00283146	0.0358118	yes
Ech1	6496.42	1.02357	0.277583	3.68743	0.000226534	0.00502278	yes
Ndufb1	1734.56	1.01967	0.301132	3.38613	0.000708865	0.0124823	yes
Chmp5	3208.14	1.01517	0.304213	3.33702	0.000846808	0.0142657	yes
Mdh1	5590.74	1.00077	0.296234	3.37831	0.000729324	0.0126921	yes
mt-Nd3	4328.54	0.997313	0.264962	3.76399	0.000167223	0.00397179	yes
Cfl1	13317	0.990972	0.220424	4.49575	6.93241e-06	0.000291215	yes
Uqcrh	5248.9	0.986333	0.247967	3.97768	6.95913e-05	0.00191124	yes
Ift43	1200.95	0.975115	0.332102	2.93619	0.00332273	0.0402095	yes
Capza2	7672.37	0.973684	0.319841	3.04427	0.00233244	0.0309658	yes
Atp5pb	7921.25	0.973186	0.214918	4.52816	5.94986e-06	0.000259271	yes
Actb	110858	0.965331	0.255369	3.78015	0.000156735	0.00375544	yes
Ndufb2	1959.04	0.960238	0.320926	2.99209	0.00277076	0.0352724	yes
Uqcr11	3005.32	0.959691	0.250666	3.82857	0.000128891	0.00321559	yes
Cavin3	9718.86	0.95297	0.278078	3.42699	0.00061031	0.01102	yes
Idh2	3894.49	0.9459	0.323842	2.92087	0.00349054	0.0418173	yes
Ybx1	4292.53	0.940328	0.326912	2.87639	0.00402248	0.0464533	yes
Atp5me	1594.01	0.94001	0.285045	3.29776	0.000974605	0.0159579	yes
Serbp1	5231.25	0.936006	0.254049	3.68435	0.000229291	0.00507016	yes
Ndufc2	2415.76	0.932983	0.304194	3.06706	0.00216172	0.0292423	yes
Srsf7	4556.72	0.932404	0.281667	3.31031	0.000931938	0.0153671	yes
Calm2	25180.2	0.932293	0.236072	3.94919	7.84175e-05	0.00211805	yes
Psmc3	4961.22	0.929777	0.283302	3.28193	0.00103098	0.016697	yes
Sh3bgrl	7111.43	0.919837	0.259062	3.55065	0.000384284	0.00757489	yes
mt-Nd4	39298.6	0.919029	0.252768	3.63587	0.000277047	0.00585669	yes
Cers2	5591.38	0.913267	0.268118	3.40621	0.00065872	0.0117512	yes
Pfn1	16978.6	0.911371	0.243246	3.7467	0.000179177	0.00420679	yes
Parva	3575.53	0.896991	0.312133	2.87374	0.00405637	0.0467456	yes
H3f3a	13232.7	0.892782	0.224292	3.98045	6.87838e-05	0.00189225	yes
Rab11b	6852.94	0.891551	0.268796	3.31683	0.000910452	0.0151196	yes
Igfbp7	19718.1	0.884188	0.208858	4.23344	2.30143e-05	0.000808767	yes
Capzb	7274.87	0.879973	0.203922	4.31524	1.59429e-05	0.000588089	yes
Itgb1	12892.4	0.872235	0.140394	6.21279	5.20535e-10	8.67965e-08	yes
Gpi1	4863.35	0.87179	0.286187	3.04622	0.00231739	0.0308376	yes
Psmb6	5372.87	0.864513	0.243275	3.55365	0.000379929	0.00751819	yes
Slc25a4	13872.3	0.86326	0.202485	4.26332	2.01413e-05	0.000720196	yes
mt-Atp8	3871.6	0.853461	0.25413	3.35836	0.00078406	0.013402	yes
Atp5f1b	21887.3	0.84893	0.177694	4.77747	1.77514e-06	9.09329e-05	yes
Tmsb4x	35413.7	0.845511	0.258915	3.26559	0.00109238	0.0174492	yes
mt-Co2	70981	0.840304	0.233335	3.60128	0.000316658	0.00654174	yes
Msn	6622.8	0.829463	0.19764	4.19683	2.70673e-05	0.000906368	yes
Ywhaq	12925.4	0.811866	0.193789	4.18943	2.79656e-05	0.000928833	yes
Ppia	36734.3	0.808368	0.152658	5.29531	1.18818e-07	9.01433e-06	yes
Cox7a2	3504.42	0.806288	0.255359	3.15746	0.00159148	0.02322	yes
Uqcrb	3990.01	0.801758	0.161413	4.96713	6.79512e-07	4.14325e-05	yes
Polr2m	3688.51	0.801567	0.275457	2.90996	0.00361481	0.042835	yes
Slc25a3	11183.9	0.800972	0.189315	4.23088	2.32774e-05	0.000810293	yes
Snrpb	6822.29	0.781539	0.254966	3.06527	0.00217476	0.0293367	yes
Gapdh	16663.4	0.779769	0.225546	3.45726	0.000545704	0.0100534	yes
Mtrnr2l7	545.989	0.745828	0.239426	3.11506	0.00183908	0.0259238	yes
Chchd2	9236.07	0.735904	0.204124	3.60517	0.000311943	0.00646067	yes
H3f3b	25692.8	0.735023	0.227241	3.23455	0.00121837	0.0189432	yes
Oaz1	14100.8	0.733724	0.206308	3.55645	0.0003759	0.00745459	yes
mt-Nd1	73168.8	0.727246	0.201545	3.60835	0.00030815	0.0064228	yes
Tuba1b	21435.7	0.713236	0.175311	4.06839	4.73383e-05	0.00142198	yes
mt-Co3	83627.9	0.71051	0.226148	3.1418	0.00167915	0.0242179	yes
Ddx5	28348	0.703149	0.246514	2.85237	0.00433944	0.0491072	yes
mt-Atp6	105076	0.69175	0.204325	3.38553	0.000710399	0.0124958	yes
Eif5a	12614.7	0.683532	0.170605	4.00652	6.16192e-05	0.00175421	yes
Hnrnpk	18052.4	0.679704	0.153721	4.42169	9.79336e-06	0.000392238	yes
Atp5mk	2482.81	0.679701	0.191839	3.54307	0.000395491	0.00777703	yes
Atp5f1c	7600.49	0.678676	0.16128	4.20805	2.57586e-05	0.00088059	yes
Iqgap1	5038.12	0.610882	0.196517	3.10855	0.00188008	0.0262809	yes
Gm49909	3324.79	0.606898	0.18911	3.20924	0.00133086	0.0203059	yes
Cox6c	8752.96	0.60596	0.204824	2.95844	0.00309195	0.0381902	yes
mt-Cytb	124145	0.600138	0.196147	3.05964	0.00221605	0.0297429	yes
Ywhaz	27168.4	0.598574	0.133286	4.4909	7.09233e-06	0.000296409	yes
Atp5mg	4292.57	0.582239	0.157359	3.70006	0.000215552	0.00485839	yes
Btf3	7217.11	0.574195	0.199099	2.88396	0.00392706	0.0456416	yes
mt-Nd4l	7100.19	0.557953	0.19509	2.85998	0.00423671	0.048279	yes
Gng5	5348.44	0.555455	0.182798	3.03863	0.00237657	0.0313442	yes
Cox6b1	6045.26	0.554069	0.17623	3.14401	0.0016665	0.0240781	yes
Gpx1	8538.9	0.533935	0.171122	3.1202	0.0018073	0.0256141	yes
Cnbp	15459.2	0.52419	0.184096	2.84738	0.00440813	0.0495756	yes
Atp5mj	2245.59	0.519454	0.156861	3.31155	0.000927801	0.0153143	yes
Selenof	15252.5	0.46958	0.159914	2.93645	0.00331992	0.0402095	yes
Rpl27	7255.02	0.454018	0.144195	3.14863	0.00164037	0.0238054	yes
Cox5b	3832.07	0.43606	0.147787	2.9506	0.00317154	0.0388502	yes
Fuca1	2892.84	-0.990004	0.306546	-3.22954	0.00123988	0.0192046	yes
Slc16a2	2576.67	-1.03182	0.345517	-2.98632	0.00282356	0.0357673	yes
Gnas	19893.4	-1.05414	0.213551	-4.93623	7.96468e-07	4.68169e-05	yes
Serping1	67309.9	-1.0662	0.306036	-3.48391	0.000494137	0.0092706	yes
Ypel3	744.768	-1.14902	0.400188	-2.87121	0.00408903	0.0469233	yes
Ergic3	3458.15	-1.17842	0.355841	-3.31164	0.000927512	0.0153143	yes
Ddr2	10138.5	-1.18063	0.383475	-3.07878	0.00207854	0.0284229	yes
Sulf1	4913.93	-1.18635	0.391313	-3.03171	0.00243171	0.0318913	yes
Cyb5a	6126.12	-1.21481	0.346612	-3.50482	0.000456921	0.00867194	yes
Mettl3	364.817	-1.26422	0.436662	-2.89518	0.00378937	0.0443568	yes
Aebp1	7248.77	-1.31641	0.454931	-2.89364	0.00380807	0.0445265	yes
Tnrc18	237.271	-1.32832	0.441809	-3.00654	0.0026424	0.0339195	yes
Pnp	1171.92	-1.34117	0.445528	-3.01029	0.00260994	0.0336084	yes
Antxr1	3071.72	-1.34271	0.455549	-2.94746	0.00320398	0.0391224	yes
Lrp1	10831.7	-1.34672	0.338899	-3.97382	7.07299e-05	0.00193031	yes
Fgfr1	2384.86	-1.35149	0.385799	-3.5031	0.000459871	0.0087178	yes
Nupr1	2666.24	-1.35959	0.42558	-3.19467	0.0013999	0.0210643	yes
Zhx3	584.587	-1.36335	0.451677	-3.01842	0.00254095	0.0330061	yes
Ms4a4d	2251.97	-1.36562	0.470379	-2.90323	0.00369333	0.0435445	yes
Ier2	5167.72	-1.36837	0.4404	-3.10712	0.00188921	0.0263635	yes
Adamts5	3171.89	-1.38998	0.416727	-3.33548	0.000851517	0.0143302	yes
Tgfbr2	5230.76	-1.39097	0.388569	-3.57972	0.000343962	0.00694769	yes
Pygl	1032.82	-1.3957	0.438533	-3.18266	0.00145927	0.0217374	yes
Slc25a36	1137.5	-1.40104	0.463523	-3.02259	0.00250619	0.0326047	yes
Carf	131.176	-1.41979	0.488708	-2.90518	0.0036704	0.0434308	yes
Eln	2170.76	-1.42518	0.498655	-2.85805	0.00426255	0.0484832	yes
Gja1	3631.21	-1.44412	0.488033	-2.95907	0.00308574	0.0381423	yes
Fbln5	2879.14	-1.45066	0.484669	-2.99309	0.00276169	0.0352293	yes
Zfp869	517.018	-1.45089	0.488538	-2.96987	0.00297925	0.0371633	yes
Hdgfl3	430.457	-1.45508	0.506906	-2.8705	0.00409821	0.0469956	yes
Matn2	5956.91	-1.46072	0.499636	-2.92357	0.00346042	0.0415785	yes
Ar	1471.72	-1.46533	0.480593	-3.04901	0.00229597	0.0306273	yes
Fn1	41607.4	-1.46902	0.462099	-3.17902	0.00147776	0.0219329	yes
Mccc1	285.515	-1.47909	0.51173	-2.89036	0.00384796	0.044914	yes
Cd302	4312.91	-1.48201	0.437964	-3.38386	0.00071474	0.0125587	yes
Tmem107	588.717	-1.4842	0.459936	-3.22697	0.00125108	0.0193232	yes
Psen2	495.724	-1.48579	0.501549	-2.9624	0.00305256	0.0378179	yes
Mfap5	13163.8	-1.50016	0.485936	-3.08714	0.00202091	0.0277977	yes
Gm12840	144.078	-1.52175	0.51515	-2.95399	0.00313693	0.0385998	yes
Pdpn	4934.9	-1.52563	0.465697	-3.276	0.00105287	0.0169507	yes
Ndn	2846.15	-1.52608	0.427606	-3.5689	0.000358489	0.00715271	yes
Tsku	225.888	-1.52824	0.504697	-3.02803	0.00246156	0.0322032	yes
Cp	8868.4	-1.53461	0.514677	-2.98169	0.0028666	0.0362003	yes
Pld2	252.032	-1.54005	0.536223	-2.87203	0.00407849	0.0468682	yes
Celf2	2553.85	-1.55031	0.460454	-3.36692	0.000760141	0.0130752	yes
H2-T23	3998.3	-1.55067	0.475457	-3.26143	0.00110852	0.0176307	yes
Il11ra1	5677.41	-1.55289	0.317148	-4.89642	9.7599e-07	5.55497e-05	yes
Cxcl12	13042.8	-1.5544	0.368855	-4.21411	2.50762e-05	0.000862673	yes
Cep95	104.825	-1.55603	0.527233	-2.9513	0.00316435	0.0387912	yes
Six1	350.372	-1.56158	0.514043	-3.03784	0.0023828	0.0313932	yes
Rab3il1	1479.38	-1.56239	0.520167	-3.00364	0.00266769	0.0341636	yes
Grb10	2498.48	-1.56634	0.466392	-3.35843	0.000783873	0.013402	yes
Mgst1	3790.12	-1.57409	0.490659	-3.20811	0.00133611	0.0203479	yes
Ecm1	25308.7	-1.57675	0.359004	-4.39202	1.12305e-05	0.000434007	yes
Lpar1	1781.93	-1.57921	0.495312	-3.18832	0.00143103	0.0213752	yes
Pkdcc	516.02	-1.57991	0.510506	-3.09479	0.0019695	0.0272051	yes
Pard3b	360.016	-1.58148	0.550466	-2.87299	0.00406607	0.0467583	yes
Ifi204	2040.67	-1.58533	0.531919	-2.9804	0.00287869	0.0362825	yes
Olfml3	11816.6	-1.59093	0.443244	-3.58929	0.00033158	0.00676447	yes
Bnc2	399.051	-1.5926	0.536469	-2.96867	0.00299089	0.0372516	yes
Rnase4	17284	-1.59797	0.388434	-4.11388	3.8907e-05	0.00121101	yes
Acvr2a	1045.49	-1.61578	0.527477	-3.06322	0.00218971	0.0294988	yes
Tlcd2	304.302	-1.62423	0.565027	-2.87461	0.00404527	0.0466835	yes
Ube2e2	528.458	-1.62491	0.535209	-3.03603	0.00239716	0.0315394	yes
Usp46	710.031	-1.62533	0.552079	-2.94402	0.00323981	0.0393912	yes
Setbp1	393.409	-1.63166	0.544045	-2.99913	0.0027075	0.0345921	yes
Phgdh	1165.51	-1.64895	0.568627	-2.89988	0.00373308	0.043855	yes
Nfix	2174.16	-1.65028	0.425422	-3.87916	0.00010482	0.00271022	yes
Kctd9	691.479	-1.65184	0.539903	-3.05952	0.00221693	0.0297429	yes
Lrig3	318.366	-1.65389	0.546706	-3.02518	0.00248482	0.0323801	yes
Col1a1	93523.6	-1.66777	0.503993	-3.30912	0.000935901	0.0154014	yes
Enpp2	7514.38	-1.67055	0.54412	-3.07019	0.00213919	0.0290578	yes
Fgf7	1616.66	-1.67835	0.52888	-3.17339	0.00150668	0.0222409	yes
Cercam	921.543	-1.68048	0.534032	-3.14678	0.00165081	0.0238936	yes
Zfhx4	1149.06	-1.68611	0.561436	-3.0032	0.00267155	0.0341862	yes
2010315B03Rik	227.256	-1.68621	0.590476	-2.85569	0.00429439	0.0487662	yes
Csf1	871.691	-1.68924	0.485597	-3.47868	0.000503887	0.00941302	yes
Pdgfra	7063.33	-1.69144	0.471506	-3.58731	0.000334109	0.00679909	yes
Mmp2	28516.8	-1.69244	0.489038	-3.46075	0.000538678	0.00995143	yes
Eif2ak3	441.735	-1.70223	0.567523	-2.99941	0.00270505	0.0345878	yes
Hoxc4	149.104	-1.70892	0.597948	-2.85798	0.00426353	0.0484832	yes
Sulf2	1404.13	-1.71637	0.54554	-3.14618	0.00165418	0.0239212	yes
Zhx2	225.917	-1.7201	0.466236	-3.68932	0.000224851	0.00499361	yes
Tmem150a	311.074	-1.73806	0.541387	-3.21038	0.0013256	0.0202445	yes
Cebpd	3527.53	-1.74026	0.46563	-3.73744	0.000185907	0.00433366	yes
Col1a2	86505.4	-1.74274	0.369025	-4.72255	2.32909e-06	0.000114984	yes
Ly6a	24408.2	-1.74949	0.53868	-3.24773	0.00116328	0.0182081	yes
Kdm7a	376.505	-1.7503	0.613275	-2.85402	0.00431693	0.0489541	yes
Tmem106a	482.942	-1.75798	0.537421	-3.27114	0.00107114	0.017194	yes
Isg20	371.913	-1.75819	0.542072	-3.24347	0.00118083	0.0184474	yes
Gas1	1934	-1.75945	0.568124	-3.09694	0.00195529	0.0270546	yes
Nucb2	2021.37	-1.76725	0.473238	-3.73439	0.000188171	0.00436775	yes
Pdgfrl	1956.87	-1.76933	0.607411	-2.9129	0.00358086	0.0425562	yes
Ubtd2	247.227	-1.7701	0.487623	-3.63006	0.000283358	0.00596694	yes
Ptgfrn	1024.82	-1.77068	0.518523	-3.41486	0.000638139	0.011434	yes
Ppm1d	219.647	-1.77791	0.57943	-3.06838	0.00215225	0.0291866	yes
Zfp983	113.581	-1.77941	0.570754	-3.11764	0.00182304	0.0257701	yes
E130307A14Rik	134.81	-1.78282	0.599512	-2.97378	0.00294158	0.0367214	yes
Xdh	1241.98	-1.78874	0.558929	-3.20029	0.00137289	0.0207342	yes
Lrrc49	288.247	-1.79567	0.578863	-3.10206	0.00192178	0.0266296	yes
Zfp81	232.291	-1.80319	0.61057	-2.95329	0.00314405	0.0386293	yes
Loxl1	2993.42	-1.80448	0.526654	-3.42631	0.000611834	0.0110353	yes
Fbn1	30556.8	-1.80999	0.446209	-4.05638	4.98385e-05	0.00148615	yes
Dnm1	613.743	-1.81445	0.49004	-3.70267	0.000213346	0.00482865	yes
Clmp	1186.99	-1.82523	0.489812	-3.72639	0.000194244	0.00448578	yes
Col3a1	125956	-1.82526	0.435186	-4.1942	2.73832e-05	0.000915068	yes
Lpl	4894.71	-1.82904	0.41475	-4.40999	1.03374e-05	0.000410546	yes
Abca9	3682.1	-1.83251	0.513532	-3.56844	0.00035911	0.00715636	yes
Slc22a21	127.391	-1.83739	0.632828	-2.90347	0.00369057	0.0435445	yes
Bckdhb	510.732	-1.83811	0.563874	-3.25979	0.00111496	0.0176717	yes
Cpq	2914.65	-1.83815	0.465967	-3.94481	7.98644e-05	0.00215357	yes
Ccn3	3530.3	-1.84026	0.626784	-2.93604	0.00332434	0.0402095	yes
Abi3bp	5870.46	-1.84069	0.57398	-3.20689	0.0013418	0.0204156	yes
Serpinf1	28246.6	-1.84636	0.457634	-4.03457	5.47022e-05	0.00159338	yes
Kif21a	464.696	-1.84865	0.645997	-2.8617	0.0042138	0.0480514	yes
Trim30d	612.524	-1.85165	0.586336	-3.158	0.00158858	0.0231984	yes
Ltbp4	6505.81	-1.85759	0.528958	-3.51178	0.00044511	0.00849713	yes
Msrb2	193.411	-1.85761	0.552684	-3.36107	0.000776398	0.0133042	yes
Olfml1	885.243	-1.8594	0.519795	-3.57718	0.000347316	0.00697234	yes
Man1a	2409.64	-1.86023	0.474749	-3.91834	8.91615e-05	0.00235759	yes
Zxdc	185.68	-1.86298	0.604577	-3.08147	0.00205982	0.0282142	yes
Ssc5d	903.871	-1.86376	0.594589	-3.13454	0.00172121	0.0246797	yes
Adora2b	451.504	-1.86686	0.608796	-3.06648	0.00216597	0.0292755	yes
Hykk	142.815	-1.86692	0.592665	-3.15003	0.00163251	0.0237265	yes
Dcn	409102	-1.87835	0.533526	-3.52064	0.000430506	0.00827635	yes
Sox9	1562.93	-1.88399	0.600131	-3.1393	0.00169354	0.0243611	yes
Isoc2b	137.428	-1.89295	0.595739	-3.17749	0.00148557	0.0219888	yes
Entpd2	6025.66	-1.89453	0.481094	-3.93797	8.21726e-05	0.00220852	yes
Thada	126.306	-1.89481	0.608535	-3.11373	0.00184739	0.0259795	yes
Zfp994	160.381	-1.89766	0.61289	-3.09625	0.00195986	0.0270948	yes
Cdkn1c	441.04	-1.90639	0.533661	-3.57228	0.000353887	0.00707818	yes
Os9	936.82	-1.91031	0.481306	-3.96902	7.21687e-05	0.00195898	yes
Rab32	602.752	-1.92152	0.66795	-2.87674	0.00401808	0.0464533	yes
Vegfa	156.349	-1.92997	0.62188	-3.10344	0.00191287	0.0265822	yes
Scara3	2255.79	-1.93289	0.571851	-3.38007	0.000724687	0.0126654	yes
Efs	370.77	-1.93737	0.57927	-3.3445	0.000824306	0.013973	yes
Gm17167	255.993	-1.94586	0.575142	-3.38326	0.000716309	0.0125727	yes
Shisa3	1323.72	-1.94862	0.671435	-2.90217	0.00370583	0.0436289	yes
Zfp951	107.682	-1.95097	0.671955	-2.90343	0.00369099	0.0435445	yes
Lefty1	309.237	-1.95136	0.569324	-3.4275	0.000609157	0.0110113	yes
Abca8b	1334.61	-1.95218	0.640841	-3.04628	0.00231695	0.0308376	yes
Pir	418.534	-1.95786	0.56538	-3.46291	0.000534364	0.00990027	yes
Rbp4	698.394	-1.95829	0.681532	-2.87337	0.00406117	0.0467583	yes
Khk	255.947	-1.9745	0.558126	-3.53774	0.000403564	0.00791673	yes
Spaca6	83.8128	-1.9832	0.624043	-3.17799	0.00148301	0.0219709	yes
Zfp39	202.28	-1.98509	0.644147	-3.08174	0.00205793	0.028212	yes
Scn2a	134.473	-1.98819	0.678203	-2.93156	0.00337268	0.0406438	yes
Pnp2	83.9153	-1.99049	0.671293	-2.96515	0.00302532	0.037566	yes
Zfp442	157.732	-1.99141	0.607281	-3.27921	0.00104097	0.0168088	yes
Sirpa	927.324	-1.99146	0.567079	-3.51179	0.000445105	0.00849713	yes
Pde8a	399.625	-1.99157	0.682151	-2.91954	0.00350553	0.0419367	yes
Itm2a	12883	-1.99446	0.504956	-3.94978	7.82244e-05	0.00211633	yes
Zscan12	149.504	-1.99731	0.612433	-3.26127	0.00110913	0.0176307	yes
Mab21l1	284.303	-2.00287	0.61148	-3.27545	0.00105494	0.0169673	yes
Tent5c	160.814	-2.00612	0.62898	-3.18948	0.00142527	0.0213282	yes
Cmpk2	234.887	-2.00751	0.663186	-3.02707	0.00246937	0.03223	yes
Sp140	199.263	-2.00783	0.659813	-3.04303	0.00234206	0.0310394	yes
Sema3b	910.36	-2.00867	0.62208	-3.22896	0.0012424	0.0192254	yes
Afdn	314.32	-2.01018	0.596562	-3.36961	0.00075275	0.0129617	yes
Tmem220	82.7535	-2.02279	0.596049	-3.39366	0.000689656	0.0122231	yes
Arhgef28	230.957	-2.02287	0.648114	-3.12117	0.00180135	0.0255519	yes
Vcam1	955.108	-2.03251	0.639433	-3.17862	0.00147978	0.0219429	yes
Adm	1365.25	-2.03561	0.605662	-3.36096	0.000776708	0.0133042	yes
Myorg	215.591	-2.0488	0.648681	-3.15841	0.00158633	0.0231984	yes
Anpep	956.202	-2.05103	0.461809	-4.44131	8.94144e-06	0.000364369	yes
Suox	147.34	-2.05497	0.599201	-3.42952	0.000604643	0.0109418	yes
Igf1	8939.1	-2.06052	0.508282	-4.05389	5.03737e-05	0.00149393	yes
Arsg	111.906	-2.06193	0.681834	-3.02409	0.00249384	0.0324716	yes
Usp50	119.196	-2.06233	0.69003	-2.98875	0.0028012	0.0355667	yes
Spon2	1309.39	-2.06302	0.621838	-3.31761	0.000907909	0.0151081	yes
Lrrn4cl	2393.9	-2.06449	0.572584	-3.60557	0.000311464	0.00645892	yes
Flrt2	1261.39	-2.06839	0.585613	-3.53201	0.00041242	0.00804815	yes
Ephb2	211.911	-2.08571	0.687907	-3.03196	0.00242971	0.0318907	yes
Flnc	645.44	-2.08629	0.618814	-3.37143	0.000747799	0.0128901	yes
Zc3h6	167.577	-2.0944	0.484811	-4.32004	1.56004e-05	0.000576755	yes
Pigg	146.049	-2.09595	0.696996	-3.00712	0.00263733	0.033881	yes
Adgrd1	2572.83	-2.10038	0.521661	-4.02632	5.66564e-05	0.00163284	yes
Gspt2	124.442	-2.112	0.650116	-3.24866	0.00115951	0.0181664	yes
Zfp433	90.8412	-2.11915	0.724753	-2.92396	0.00345607	0.0415568	yes
Gxylt2	1116.68	-2.12003	0.637648	-3.32477	0.000884926	0.0147708	yes
Ccdc152	33.8203	-2.13007	0.517984	-4.11222	3.91873e-05	0.0012151	yes
Lsp1	3285.72	-2.13091	0.502843	-4.23773	2.25792e-05	0.000800363	yes
Cldn10	334.273	-2.13132	0.712299	-2.99216	0.00277007	0.0352724	yes
Ttc39c	235.59	-2.13234	0.652642	-3.26725	0.00108598	0.0173639	yes
Vwa1	3149.93	-2.1388	0.685683	-3.11923	0.00181327	0.0256543	yes
Clec11a	611.848	-2.13986	0.654313	-3.27039	0.00107399	0.0172229	yes
Sned1	903.961	-2.14114	0.552524	-3.87519	0.000106541	0.00273311	yes
Sqor	754.593	-2.14536	0.576914	-3.71869	0.000200256	0.00457676	yes
Fbln1	6791.77	-2.14692	0.590059	-3.63848	0.000274249	0.00582351	yes
Pcbd1	110.668	-2.14841	0.692616	-3.10188	0.00192295	0.0266296	yes
Abca8a	878.641	-2.15327	0.650638	-3.30948	0.00093471	0.0153973	yes
Daglb	228.426	-2.1571	0.633506	-3.40501	0.000661614	0.0117844	yes
Enpp3	238.273	-2.16634	0.607628	-3.56524	0.000363521	0.00722664	yes
Srpx	3779.27	-2.17256	0.445098	-4.8811	1.05497e-06	5.84383e-05	yes
Thbs3	2641.13	-2.17734	0.488555	-4.4567	8.32318e-06	0.000341731	yes
Lox	8782.08	-2.18	0.608096	-3.58495	0.000337137	0.00682671	yes
Kctd12	783.144	-2.18202	0.544461	-4.00766	6.13223e-05	0.00174881	yes
H2-M3	532.944	-2.19463	0.566235	-3.87583	0.000106262	0.00273022	yes
Fbln2	10360.7	-2.19752	0.463101	-4.74523	2.08274e-06	0.00010472	yes
Arhgap28	214.973	-2.19819	0.591493	-3.71634	0.000202132	0.00460675	yes
Slc4a4	477.375	-2.19941	0.449576	-4.89219	9.97216e-07	5.61914e-05	yes
Celf4	77.983	-2.20766	0.739915	-2.98367	0.00284814	0.0359949	yes
Dhx37	107.641	-2.20996	0.680071	-3.2496	0.00115566	0.0181234	yes
Ramp2	1729.41	-2.21145	0.531471	-4.16099	3.16865e-05	0.00102394	yes
Klf2	702.662	-2.21435	0.579388	-3.82187	0.000132443	0.00328913	yes
Cyp26b1	473.525	-2.21998	0.587063	-3.7815	0.000155884	0.00374052	yes
Malt1	194.68	-2.22586	0.618293	-3.60001	0.000318205	0.00656539	yes
4933439C10Rik	33.1056	-2.23078	0.591458	-3.77167	0.000162157	0.00385707	yes
Slc1a3	880.152	-2.23303	0.644102	-3.46689	0.000526514	0.00979928	yes
Gm17057	21.0854	-2.23763	0.650928	-3.4376	0.000586905	0.0106681	yes
Tspan18	322.345	-2.24328	0.616568	-3.63833	0.000274408	0.00582351	yes
Gpc3	30455.5	-2.24475	0.524122	-4.28287	1.84499e-05	0.00067147	yes
Cpxm1	4920.66	-2.27215	0.504343	-4.50517	6.63185e-06	0.000282216	yes
Dapk1	783.366	-2.27248	0.555809	-4.08859	4.34003e-05	0.00132068	yes
Fgfr2	98.5801	-2.27402	0.793203	-2.86688	0.0041454	0.0474702	yes
Sgsm2	154.391	-2.27515	0.618895	-3.67615	0.000236777	0.00520749	yes
Aldh1a1	1491.02	-2.27819	0.641235	-3.55282	0.000381121	0.00753072	yes
Htra3	5997.98	-2.28423	0.521629	-4.37903	1.19211e-05	0.000456214	yes
6430548M08Rik	221.625	-2.28586	0.60182	-3.79824	0.000145725	0.00356793	yes
Tent5a	1258.24	-2.28898	0.566595	-4.03989	5.34762e-05	0.00156605	yes
Gm16201	40.3968	-2.28954	0.759096	-3.01613	0.0025602	0.0331626	yes
Efemp1	11307	-2.29359	0.421969	-5.43543	5.4663e-08	4.77846e-06	yes
Bdh2	569.433	-2.29471	0.565914	-4.05488	5.01608e-05	0.00149032	yes
Nalcn	118.947	-2.29859	0.74992	-3.06511	0.00217588	0.0293367	yes
P4htm	203.44	-2.30792	0.639313	-3.61	0.000306196	0.00640659	yes
Pamr1	4266.18	-2.31551	0.549614	-4.21297	2.52033e-05	0.000865224	yes
Vsir	543.657	-2.32898	0.583605	-3.99068	6.58854e-05	0.00184325	yes
Dipk1b	102.352	-2.33249	0.690242	-3.37924	0.00072686	0.0126898	yes
Stk26	197.724	-2.33316	0.711934	-3.27722	0.00104836	0.0168948	yes
Emilin2	1340.88	-2.33358	0.562647	-4.1475	3.36119e-05	0.00107093	yes
Col14a1	4429	-2.34343	0.605909	-3.86763	0.000109897	0.00281038	yes
Osr1	1648.7	-2.3465	0.58926	-3.98211	6.83054e-05	0.00188226	yes
Scn7a	1301.7	-2.34839	0.476857	-4.92473	8.44748e-07	4.89505e-05	yes
Cyp2d22	1312.09	-2.34867	0.549487	-4.27429	1.91744e-05	0.000691674	yes
Vegfd	657.196	-2.36311	0.689	-3.42977	0.00060409	0.0109418	yes
Ptgfr	569.231	-2.3658	0.631839	-3.74431	0.000180892	0.00423954	yes
Nipal2	239.98	-2.37012	0.628314	-3.77219	0.000161821	0.00385469	yes
Gca	91.3836	-2.37796	0.729843	-3.25818	0.00112129	0.0177548	yes
Mir99ahg	395.998	-2.3791	0.539644	-4.40865	1.04017e-05	0.000410564	yes
Fam171b	475.637	-2.38793	0.58446	-4.08571	4.39428e-05	0.00133222	yes
Snx24	294.38	-2.38875	0.592333	-4.03278	5.51206e-05	0.00159703	yes
Lrmda	71.2675	-2.39137	0.770535	-3.10352	0.00191232	0.0265822	yes
Zfp286	127.19	-2.39168	0.595821	-4.01409	5.96765e-05	0.00170784	yes
Lpar4	349.295	-2.39246	0.593437	-4.03153	5.5414e-05	0.00160269	yes
Disp1	274.391	-2.39985	0.616084	-3.89533	9.80646e-05	0.00255578	yes
Mtm1	156.255	-2.40833	0.660935	-3.64383	0.000268614	0.00574531	yes
Best1	310.872	-2.40983	0.635186	-3.7939	0.000148299	0.00361155	yes
Zfp385a	143.698	-2.41978	0.538446	-4.49401	6.98959e-06	0.000292864	yes
Klhl8	106.895	-2.4207	0.681201	-3.55358	0.000380027	0.00751819	yes
Clec2d	93.0443	-2.42814	0.527054	-4.607	4.08527e-06	0.000185437	yes
Chrd	148.851	-2.42992	0.665833	-3.64945	0.000262804	0.00564321	yes
Gm45774	310.227	-2.43071	0.618128	-3.93238	8.41094e-05	0.0022458	yes
Ctsf	996.885	-2.43558	0.511006	-4.76624	1.87692e-06	9.55474e-05	yes
Eno2	220.953	-2.44218	0.520221	-4.69449	2.6727e-06	0.000129215	yes
Abca6	2341.29	-2.45467	0.676453	-3.62873	0.000284818	0.00598228	yes
Mcc	543.327	-2.45965	0.58058	-4.23654	2.26995e-05	0.00080115	yes
Msc	160.456	-2.4628	0.768685	-3.20391	0.00135573	0.02057	yes
Gabre	73.5081	-2.46854	0.632407	-3.90341	9.48476e-05	0.00248382	yes
Ecrg4	496.696	-2.48152	0.735673	-3.37313	0.000743194	0.012853	yes
Ston2	205.509	-2.48993	0.866293	-2.87424	0.00405002	0.0467052	yes
Svep1	2691.08	-2.50573	0.5553	-4.51238	6.41034e-06	0.000275662	yes
Gm12216	61.7118	-2.50683	0.568937	-4.40616	1.05218e-05	0.000413308	yes
Rtn1	115.021	-2.51358	0.595053	-4.22412	2.39872e-05	0.000829873	yes
Pcsk5	1065.38	-2.51846	0.626921	-4.01718	5.88979e-05	0.00168851	yes
Cdo1	92.0023	-2.5302	0.660738	-3.82936	0.000128477	0.00321507	yes
Coro2b	251.265	-2.54943	0.690999	-3.68949	0.000224704	0.00499361	yes
Prrg3	259.086	-2.5706	0.70248	-3.65933	0.00025288	0.0054878	yes
Enkur	57.5601	-2.57456	0.708868	-3.63194	0.000281302	0.00593897	yes
Creb5	977.177	-2.58094	0.54875	-4.70331	2.55976e-06	0.000124491	yes
Ccbe1	492.532	-2.58895	0.68312	-3.78989	0.000150711	0.00365397	yes
Adhfe1	288.023	-2.59418	0.777318	-3.33734	0.000845835	0.014264	yes
Mest	2284.87	-2.59991	0.665621	-3.906	9.38379e-05	0.00246319	yes
Maob	519.859	-2.60233	0.674102	-3.86043	0.000113186	0.00286708	yes
Ccdc149	91.79	-2.60858	0.707864	-3.68514	0.000228573	0.00506113	yes
Cgref1	150.825	-2.60861	0.705648	-3.69675	0.000218375	0.00490174	yes
Cxcl16	465.11	-2.61025	0.611099	-4.2714	1.94247e-05	0.000697625	yes
Lrrc17	2271.46	-2.61458	0.605204	-4.32016	1.55918e-05	0.000576755	yes
Defb36	34.7918	-2.62667	0.922802	-2.84641	0.0044215	0.0496576	yes
Hspa12b	84.1962	-2.63252	0.54883	-4.79661	1.61376e-06	8.37157e-05	yes
Wnt11	104.21	-2.63997	0.69509	-3.79803	0.000145853	0.00356793	yes
Npr1	229.865	-2.64025	0.642017	-4.11243	3.91511e-05	0.0012151	yes
Eya2	349.882	-2.66379	0.604139	-4.40923	1.03738e-05	0.000410546	yes
Sbsn	390.399	-2.67715	0.711566	-3.76234	0.000168332	0.0039918	yes
Lix1	93.179	-2.68013	0.744638	-3.59924	0.000319154	0.00657667	yes
Fst	1464.92	-2.68675	0.606062	-4.43312	9.28782e-06	0.000374746	yes
Egfl6	182.04	-2.69594	0.935728	-2.88112	0.00396268	0.0459701	yes
Ackr1	149.852	-2.6965	0.737447	-3.65653	0.000255652	0.00553327	yes
Alkal2	249.779	-2.73765	0.874844	-3.1293	0.00175221	0.024985	yes
Klf4	1654.43	-2.7568	0.509055	-5.41551	6.11127e-08	5.17431e-06	yes
Ces2g	401.393	-2.76142	0.743473	-3.71422	0.000203829	0.00463896	yes
Cd55	1415.7	-2.76931	0.538298	-5.14457	2.68141e-07	1.84881e-05	yes
Reps2	331.206	-2.77023	0.515749	-5.37129	7.81762e-08	6.38739e-06	yes
Nr1h4	81.9742	-2.80099	0.863724	-3.24292	0.00118312	0.0184655	yes
Hlf	332.806	-2.80611	0.759801	-3.69322	0.000221431	0.00494317	yes
Xpnpep2	127.628	-2.81003	0.668768	-4.2018	2.64803e-05	0.00089261	yes
Mfap4	1741.71	-2.81642	0.725964	-3.87956	0.000104648	0.00271006	yes
Npr2	389.161	-2.8177	0.575124	-4.89929	9.61818e-07	5.49548e-05	yes
Adamtsl4	671.566	-2.83143	0.574679	-4.92698	8.35122e-07	4.85648e-05	yes
Gdf10	3203.44	-2.84488	0.743883	-3.82436	0.000131111	0.003261	yes
Hoxc11	61.4424	-2.84588	0.661827	-4.30004	1.70764e-05	0.000627067	yes
Arsi	488.867	-2.85401	0.622	-4.58844	4.46572e-06	0.000201031	yes
Arc	254.572	-2.85928	0.897867	-3.18453	0.0014499	0.0216176	yes
Dpyd	137.186	-2.87495	0.663608	-4.3323	1.47557e-05	0.000548006	yes
Matcap2	85.9743	-2.87832	0.871516	-3.30266	0.000957733	0.0157132	yes
Il18	280.867	-2.89526	0.665426	-4.35098	1.35532e-05	0.000505644	yes
Slc36a2	141.502	-2.90438	1.00218	-2.89805	0.00375486	0.0440475	yes
Tmeff2	1864.35	-2.91653	0.616583	-4.73015	2.24357e-06	0.000112117	yes
Ifi205	2077.24	-2.91817	0.634745	-4.5974	4.27804e-06	0.000193228	yes
Fndc5	134.316	-2.92003	0.712054	-4.10085	4.1164e-05	0.00126346	yes
Lpin3	155.197	-2.92616	0.642602	-4.55361	5.27319e-06	0.00023289	yes
Apoe	6541.34	-2.92848	0.609384	-4.80563	1.54263e-06	8.02807e-05	yes
Plekha6	326.588	-2.933	0.732712	-4.00294	6.25598e-05	0.00177263	yes
Cxcl14	1833.61	-2.93651	0.705193	-4.16413	3.12545e-05	0.00101537	yes
Musk	455.389	-2.93995	0.636951	-4.61566	3.91845e-06	0.000178859	yes
Nrxn2	54.2738	-2.95528	0.754506	-3.91684	8.97155e-05	0.0023684	yes
Cfb	5039.97	-3.00174	0.543057	-5.52748	3.24856e-08	3.06848e-06	yes
Larp6	230.053	-3.00434	0.643458	-4.66905	3.02592e-06	0.000143323	yes
P2ry1	798.202	-3.0096	0.727873	-4.13479	3.55286e-05	0.00111864	yes
Sfrp1	1895.47	-3.03866	0.675369	-4.49926	6.81907e-06	0.000287934	yes
Adh7	284.108	-3.03867	0.761515	-3.9903	6.59906e-05	0.00184325	yes
Il17d	82.9483	-3.04438	0.650932	-4.67696	2.91163e-06	0.00013912	yes
Osr2	2534.24	-3.05984	0.613407	-4.98827	6.09223e-07	3.79974e-05	yes
Eda	258.259	-3.07132	0.634684	-4.83913	1.30407e-06	6.964e-05	yes
Trib3	78.09	-3.07375	0.942796	-3.26025	0.00111314	0.01766	yes
Klf15	276.083	-3.10253	0.857573	-3.6178	0.000297113	0.00622453	yes
Adgrg2	421.693	-3.12238	0.59359	-5.26016	1.43932e-07	1.0789e-05	yes
Gstm7	168.241	-3.12811	0.743474	-4.20742	2.58304e-05	0.000881199	yes
Dpep1	5957.43	-3.13234	0.587888	-5.32812	9.92323e-08	7.64884e-06	yes
Tnxb	1181.97	-3.21431	0.529407	-6.07152	1.26701e-09	1.8822e-07	yes
Cyb561	178.164	-3.22163	0.766093	-4.20527	2.60769e-05	0.000885909	yes
Ptpru	26.5412	-3.2306	0.956267	-3.37834	0.000729241	0.0126921	yes
Pi16	3960.8	-3.23323	0.687388	-4.70366	2.55544e-06	0.000124491	yes
Calml4	237.353	-3.23762	0.50882	-6.363	1.9785e-10	3.67394e-08	yes
Slc10a6	204.648	-3.24496	0.600005	-5.40823	6.3652e-08	5.33404e-06	yes
Podn	1374.92	-3.24675	0.761909	-4.26134	2.03206e-05	0.00072502	yes
Dpt	2735.75	-3.26865	0.657829	-4.96885	6.73515e-07	4.13756e-05	yes
Naaladl2	165.181	-3.2883	0.554805	-5.92695	3.08615e-09	4.31033e-07	yes
Ebf4	96.201	-3.28935	0.871811	-3.77301	0.000161289	0.0038499	yes
Gpr155	72.2393	-3.30523	0.675114	-4.89581	9.79028e-07	5.55497e-05	yes
Plagl1	1158.35	-3.31813	0.668014	-4.96717	6.79385e-07	4.14325e-05	yes
Prg4	831.525	-3.34887	0.675825	-4.95522	7.22467e-07	4.32448e-05	yes
Kcp	151.181	-3.35173	0.642672	-5.21531	1.83511e-07	1.33873e-05	yes
Inmt	16554.5	-3.35834	0.901608	-3.72484	0.000195442	0.00449196	yes
Vstm2a	187.135	-3.39812	0.768278	-4.42303	9.73252e-06	0.00039076	yes
Hsd11b1	1942.55	-3.40828	0.603175	-5.65057	1.59916e-08	1.67512e-06	yes
Prrx2	125.705	-3.45971	0.645759	-5.35759	8.43382e-08	6.72278e-06	yes
Penk	5066.03	-3.47027	0.678692	-5.11317	3.16802e-07	2.1304e-05	yes
Scgb1a1	48.7129	-3.48605	0.849261	-4.1048	4.0466e-05	0.00124765	yes
Bmper	1061.61	-3.51159	0.631866	-5.55749	2.73677e-08	2.6153e-06	yes
Tnfsf13b	369.936	-3.52703	0.612704	-5.7565	8.58747e-09	9.88224e-07	yes
Gabra3	206.99	-3.53701	0.741898	-4.76751	1.86516e-06	9.52458e-05	yes
Adam33	370.003	-3.54899	0.617769	-5.74485	9.20026e-09	1.03684e-06	yes
Lvrn	492.909	-3.57388	0.634711	-5.63071	1.79465e-08	1.82365e-06	yes
Sult5a1	870.748	-3.61231	0.579613	-6.23228	4.59702e-10	7.74433e-08	yes
Cpne7	62.2424	-3.63981	1.0419	-3.49344	0.000476842	0.00899779	yes
Ace	1161.83	-3.65594	0.567448	-6.44277	1.17311e-10	2.45767e-08	yes
Cdon	541.053	-3.65672	0.589434	-6.20378	5.51236e-10	9.09873e-08	yes
Nova1	682.738	-3.66324	0.570742	-6.41838	1.37736e-10	2.77869e-08	yes
Phactr3	148.602	-3.67119	0.836622	-4.38811	1.14339e-05	0.000439626	yes
1700019D03Rik	399.709	-3.70925	0.731525	-5.07057	3.96618e-07	2.59245e-05	yes
Dkk2	1052.56	-3.7198	0.648884	-5.73262	9.8893e-09	1.10686e-06	yes
Mme	440.659	-3.74471	0.678312	-5.52063	3.3779e-08	3.15419e-06	yes
Radil	173.031	-3.74802	0.552838	-6.77959	1.20515e-11	3.17634e-09	yes
Gsc	56.1079	-3.76592	0.737799	-5.10427	3.32081e-07	2.20619e-05	yes
Plxnc1	167.833	-3.83323	0.714606	-5.36411	8.13473e-08	6.58067e-06	yes
C3	12836.8	-3.84576	0.548983	-7.00526	2.4653e-12	8.05711e-10	yes
Clip4	215.456	-3.85044	0.638042	-6.03478	1.59181e-09	2.32248e-07	yes
Vwc2	39.0055	-3.94634	0.932503	-4.23199	2.3163e-05	0.000810293	yes
Lmo2	135.823	-4.00412	1.00367	-3.9895	6.62131e-05	0.00184325	yes
Prr33	28.6414	-4.04016	0.600911	-6.72339	1.77545e-11	4.60518e-09	yes
Hdac11	113.283	-4.04427	0.750078	-5.39179	6.97584e-08	5.78641e-06	yes
Mrln	20.7535	-4.08023	1.20939	-3.37379	0.000741406	0.0128476	yes
Adh1	4250.09	-4.09386	0.591392	-6.92241	4.44029e-12	1.31925e-09	yes
Rtl3	382.566	-4.11261	0.720077	-5.71135	1.12086e-08	1.23757e-06	yes
Tmem255a	125.684	-4.1205	0.79222	-5.20121	1.97997e-07	1.42532e-05	yes
Folh1	150.777	-4.12395	1.08179	-3.81214	0.000137769	0.00340072	yes
Kctd14	50.5334	-4.16351	0.797468	-5.22091	1.7805e-07	1.30471e-05	yes
Nkain4	46.0902	-4.2443	0.993378	-4.27259	1.93215e-05	0.000695446	yes
Angptl7	18504.2	-4.36158	0.705172	-6.18513	6.2051e-10	1.01398e-07	yes
Aox3	129.958	-4.51872	1.0134	-4.45895	8.23606e-06	0.000339006	yes
Pcsk6	530.549	-4.56718	0.658343	-6.93738	3.99433e-12	1.20873e-09	yes
Prokr1	258.423	-4.6663	0.641244	-7.27695	3.41447e-13	1.32847e-10	yes
Ism1	193.11	-4.96398	0.666357	-7.44943	9.37433e-14	4.37674e-11	yes
Car8	141.818	-5.0092	0.935571	-5.35416	8.59524e-08	6.80725e-06	yes
Sfrp2	4933.57	-5.02332	0.64668	-7.76786	7.98211e-15	4.49778e-12	yes
Cyp3a13	231.285	-5.05464	0.7733	-6.53646	6.29915e-11	1.47049e-08	yes
Gask1a	94.704	-5.05652	0.867726	-5.82732	5.63238e-09	6.79461e-07	yes
Slc6a2	557.687	-5.06639	0.767627	-6.60007	4.10975e-11	9.87609e-09	yes
Trim66	89.0445	-5.13353	0.960673	-5.34368	9.10779e-08	7.12107e-06	yes
C4b	5078.28	-5.14011	0.551673	-9.31731	1.19323e-20	1.62487e-17	yes
Fgf10	363.689	-5.40151	0.844116	-6.39902	1.56381e-10	3.11636e-08	yes
Cldn9	113.193	-5.41259	0.694936	-7.78861	6.77489e-15	3.95387e-12	yes
Opcml	350.452	-5.52595	0.791376	-6.98271	2.89543e-12	9.27731e-10	yes
Arhgap36	81.2923	-5.5977	1.20641	-4.63998	3.48448e-06	0.000162145	yes
Prdm8	59.0345	-5.93063	0.731137	-8.11151	4.9994e-16	4.1042e-13	yes
Smpd3	363.481	-5.9453	0.677503	-8.7753	1.70445e-18	1.74078e-15	yes
Serpina3c	217.659	-6.09831	0.790026	-7.71912	1.17135e-14	6.17454e-12	yes
Amy1	169.024	-6.26507	0.779308	-8.03927	9.03723e-16	6.42075e-13	yes
Ces1d	154.001	-6.45844	1.02893	-6.27686	3.45478e-10	6.07039e-08	yes
C7	613.485	-6.99184	0.95518	-7.31992	2.48123e-13	1.01365e-10	yes
Ackr2	109.406	-7.14766	0.997191	-7.16779	7.62182e-13	2.59475e-10	yes
Cxcl13	727.107	-9.05825	0.912869	-9.92284	3.31198e-23	6.01345e-20	yes
Hhex	15.9525	23.7979	2.28791	10.4016	2.43735e-25	4.97859e-22	no
Gimap4	11.4587	23.3849	2.56703	9.1097	8.26112e-20	1.03842e-16	no
Adgrl4	11.0992	23.3529	1.93913	12.043	2.11192e-33	6.90218e-30	no
Lypd8l	10.7264	23.2072	1.72063	13.4876	1.84991e-41	7.55734e-38	no
Myct1	8.71914	22.9581	2.91661	7.8715	3.50417e-15	2.29047e-12	no
Actc1	135.355	9.86204	1.33635	7.37984	1.58478e-13	6.99917e-11	no
Gm36660	18.9749	8.99703	1.64146	5.48113	4.22624e-08	3.87983e-06	no
Cldn5	14.6566	8.80781	1.83102	4.81034	1.50676e-06	7.86644e-05	no
H2-M1	7.41119	8.69765	2.06238	4.21728	2.47266e-05	0.000852441	no
H2-M11	25.4273	8.46691	1.24348	6.80905	9.8247e-12	2.63189e-09	no
Gm45234	41.9159	7.95138	2.39019	3.32667	0.000878902	0.0146852	no
Slc14a1	13.9727	7.85398	1.58356	4.9597	7.06029e-07	4.25728e-05	no
Magea9	40.8645	7.80653	1.50476	5.18788	2.12706e-07	1.50469e-05	no
Scn2b	24.2646	7.05064	1.69853	4.15103	3.30978e-05	0.0010617	no
Tox2	145.892	7.01413	1.69256	4.14409	3.41169e-05	0.00108464	no
Tbx20	8.59134	6.76934	1.61605	4.18882	2.80404e-05	0.000929428	no
Klhl38	9.77705	6.59159	1.27609	5.16546	2.39844e-07	1.66925e-05	no
Zfp660	7.51923	6.5806	1.6017	4.10851	3.98219e-05	0.00123011	no
Sp6	16.9043	6.57274	1.48031	4.4401	8.99161e-06	0.000364595	no
1700036A12Rik	7.3672	6.55029	1.86563	3.51103	0.000446367	0.00851119	no
Pde6h	10.1883	6.50733	1.39017	4.68097	2.8552e-06	0.000136823	no
Myoz1	6.92717	6.46345	1.7082	3.78377	0.000154471	0.00373404	no
Pik3cg	28.7929	6.44445	1.49561	4.30892	1.64055e-05	0.000603789	no
Dll4	6.65116	6.40035	2.24445	2.85164	0.00434947	0.0491866	no
Icam2	7.68856	6.28293	2.01398	3.11965	0.00181065	0.0256393	no
Igsf5	6.69786	6.28175	1.90814	3.29208	0.000994499	0.0162187	no
Sp7	6.07571	6.27046	1.77225	3.53814	0.000402964	0.00791446	no
Tmem61	6.39171	6.26818	2.07393	3.02237	0.00250805	0.0326047	no
Or13c7c	11.3245	6.24869	1.15217	5.42342	5.84705e-08	5.05046e-06	no
Iho1	9.1258	6.21991	1.40334	4.43222	9.32666e-06	0.000375387	no
Hpdl	12.4338	6.19697	1.32099	4.69116	2.71658e-06	0.000130949	no
Zfp663	6.53409	6.19007	1.82805	3.38616	0.000708789	0.0124823	no
Rasd2	161.555	6.06046	1.39128	4.35603	1.32441e-05	0.000497522	no
Lipo2	5.16729	6.04364	1.52208	3.97064	7.16802e-05	0.00195221	no
Htr1b	9.59031	5.9809	1.19075	5.02281	5.09207e-07	3.27597e-05	no
Celsr2	17.3672	5.91122	1.50231	3.93476	8.32802e-05	0.00223095	no
Kcnk13	4.63883	5.90423	1.63592	3.60911	0.000307244	0.00641209	no
Dusp2	7.40015	5.8876	1.569	3.75244	0.00017512	0.00412339	no
Pcdh8	5.74939	5.85148	1.66508	3.51424	0.000441007	0.00843853	no
Lratd1	5.56699	5.83893	1.36521	4.27695	1.89468e-05	0.000686122	no
Scn3a	87.0175	5.79965	1.26154	4.59727	4.28056e-06	0.000193228	no
Col25a1	5.12077	5.78913	1.56919	3.68925	0.000224913	0.00499361	no
Tmem178	39.887	5.77165	1.19667	4.82311	1.4134e-06	7.49881e-05	no
1110002E22Rik	5.90505	5.74241	1.79509	3.19896	0.00137923	0.0207915	no
Drd1	134.064	5.70863	1.29373	4.41255	1.02158e-05	0.000407164	no
P2rx1	167.425	5.70233	1.0189	5.59656	2.18646e-08	2.13945e-06	no
Dach1	4.02898	5.67647	1.75978	3.22566	0.00125682	0.0193934	no
Klk4	4.28928	5.6517	1.5245	3.70724	0.000209526	0.00474878	no
Gm9899	3.93887	5.65058	1.78539	3.16491	0.00155131	0.0227355	no
Mrgprh	560.074	5.62041	1.609	3.4931	0.000477454	0.00899893	no
Gm20683	66.4534	5.58825	1.84461	3.0295	0.00244956	0.0320997	no
Upk3bl	3.76325	5.58432	1.9129	2.9193	0.0035082	0.0419367	no
Plxnb1	2294.3	5.57649	0.857699	6.50169	7.9425e-11	1.82801e-08	no
Myo15b	3.69117	5.5516	1.78237	3.11473	0.00184115	0.0259238	no
Hrc	42.0315	5.54602	1.15222	4.81335	1.48425e-06	7.79874e-05	no
Rad51ap2	47.3654	5.47671	1.48274	3.69364	0.000221071	0.00494188	no
Ly6g6d	3.44257	5.45698	1.77509	3.07419	0.00211073	0.0287669	no
Abcc8	17.1298	5.41182	1.67298	3.23484	0.00121709	0.0189415	no
Hspa1l	14.3243	5.30159	1.38245	3.83493	0.000125602	0.00316251	no
Trim36	64.878	5.26161	1.13105	4.65198	3.2876e-06	0.00015482	no
Ceacam3	6.25103	5.25747	1.20293	4.37054	1.2394e-05	0.000473203	no
Slc19a3	73.1452	5.24512	1.28484	4.08231	4.459e-05	0.00134685	no
Atp2a3	1150.76	5.20662	0.976977	5.32931	9.85854e-08	7.635e-06	no
Als2cl	285.522	5.20552	1.10798	4.69821	2.62449e-06	0.000127261	no
AU015336	3.46423	5.20361	1.80644	2.88058	0.00396939	0.0459701	no
Elobl	3.47959	5.1984	1.82426	2.84959	0.00437755	0.0492995	no
Vsig2	24.3293	5.19426	1.29426	4.01331	5.98736e-05	0.00171048	no
Gm12295	30.9553	5.18503	1.24136	4.17689	2.95519e-05	0.000967752	no
Gm10558	2.81527	5.16788	1.80505	2.86302	0.00419626	0.0479183	no
Lsr	4.00052	5.16199	1.70486	3.0278	0.00246338	0.0322032	no
Gm15943	2.73064	5.11286	1.68182	3.04008	0.00236514	0.031244	no
Igdcc3	2.87081	5.0692	1.69066	2.99836	0.00271437	0.0346528	no
Prdm1	95.5477	5.01237	1.27403	3.93426	8.34539e-05	0.00223195	no
Apold1	1356.83	5.01086	0.889947	5.63051	1.79676e-08	1.82365e-06	no
Gm28323	2.74342	5.00477	1.69361	2.95508	0.00312583	0.0384922	no
Ereg	25.3009	4.93006	1.63938	3.00727	0.0026361	0.033881	no
Gm57038	10.5209	4.91992	1.52965	3.21637	0.00129822	0.019957	no
Rbm24	750.512	4.91275	1.26443	3.88534	0.000102187	0.00265476	no
Clca3a1	12.9569	4.89353	1.21098	4.04098	5.32291e-05	0.00156184	no
Ncf2	1777.1	4.89216	1.0348	4.72765	2.27132e-06	0.000112813	no
Rab27a	189.71	4.8385	1.30145	3.71777	0.000200989	0.0045871	no
Prob1	28.544	4.78686	1.62436	2.94692	0.0032096	0.0391224	no
Gm47644	981.374	4.77776	0.961186	4.9707	6.67127e-07	4.11378e-05	no
Myl1	74.851	4.75497	1.33369	3.56528	0.000363467	0.00722664	no
Gm12280	4.62153	4.74302	1.63405	2.90261	0.00370065	0.0435993	no
Lhx6	19.8392	4.67842	1.22165	3.82959	0.000128357	0.00321507	no
Gm13496	3.29349	4.634	1.3867	3.34175	0.000832521	0.0140685	no
1190001M18Rik	5.47307	4.60843	1.43369	3.21439	0.00130722	0.0200526	no
Vwf	12.5078	4.6063	1.0984	4.19366	2.7449e-05	0.000915395	no
Ppp1r3a	31.9571	4.57833	1.53632	2.98007	0.00288185	0.0362825	no
Dgkg	779.771	4.56628	0.83943	5.43973	5.33606e-08	4.73895e-06	no
Fam13a	969.211	4.48852	0.864096	5.19446	2.05311e-07	1.47149e-05	no
Or1j15	50.2757	4.42727	0.685343	6.45993	1.04751e-10	2.31316e-08	no
Frmd3	70.9439	4.41305	1.31249	3.36235	0.000772814	0.0132653	no
Ppp1r16b	11.1439	4.40311	1.32732	3.31731	0.000908903	0.0151092	no
Rab37	18.9585	4.3902	1.10172	3.98487	6.75169e-05	0.00186999	no
Kit	23.6739	4.33696	1.18825	3.64986	0.000262388	0.00564169	no
Gm47403	7.33704	4.32074	0.874676	4.93982	7.81952e-07	4.62967e-05	no
Cabp1	160.759	4.30041	0.979352	4.39108	1.12789e-05	0.000434691	no
Was	3.70349	4.28787	1.44399	2.96946	0.0029832	0.0371842	no
Ica1l	2.80152	4.27854	1.4186	3.01603	0.00256112	0.0331626	no
Pmfbp1	8.69648	4.25496	1.43524	2.96464	0.0030304	0.0376004	no
Tead4	9.86467	4.10816	1.12867	3.63983	0.000272819	0.00581243	no
Pex5l	93.8719	4.10532	1.21646	3.37481	0.000738674	0.0128139	no
Adap2os	31.8362	4.09747	0.632535	6.47785	9.30399e-11	2.11162e-08	no
Ldb3	549.876	4.0388	0.861381	4.68875	2.74876e-06	0.00013211	no
Pax8	31.4826	4.00595	0.808208	4.95658	7.17447e-07	4.31022e-05	no
Ttll7	573.106	3.98016	0.844023	4.7157	2.40882e-06	0.000118206	no
Amz1	14.4636	3.95456	1.34889	2.93171	0.00337103	0.0406438	no
Or1e30	5.87624	3.91998	0.943214	4.15599	3.23885e-05	0.00104185	no
Agtr1b	29.0186	3.90295	1.23856	3.15119	0.00162606	0.0236611	no
Ccdc78	4.95372	3.85715	0.969936	3.97671	6.98764e-05	0.00191586	no
Lrtm1	4.52475	3.8569	1.18503	3.25469	0.00113516	0.017877	no
Cpm	84.715	3.84686	1.04214	3.69131	0.000223105	0.00497375	no
Carmn	207.716	3.83423	0.912543	4.20169	2.64926e-05	0.00089261	no
Dmgdh	2.26184	3.8141	1.04168	3.66147	0.000250772	0.00545654	no
Or5aq6	20.8601	3.80206	0.770985	4.93143	8.16288e-07	4.78099e-05	no
Myocd	1270.93	3.79044	0.999638	3.79182	0.000149549	0.00363118	no
Gm47136	6.52188	3.77983	1.32676	2.84892	0.00438673	0.0493689	no
Prdm16	171.64	3.76432	0.945002	3.9834	6.79361e-05	0.00187842	no
Spns2	57.8585	3.73704	1.21823	3.0676	0.00215789	0.0292288	no
Tnfrsf19	169.943	3.72972	1.16039	3.21419	0.00130812	0.0200526	no
Flt4	24.1845	3.72666	1.18902	3.13422	0.00172313	0.0246797	no
2810407A14Rik	42.0198	3.72133	0.889485	4.18369	2.86811e-05	0.000946825	no
Gm40518	6.03827	3.70038	0.881502	4.19781	2.69505e-05	0.00090617	no
Or4b12	7.85241	3.67702	0.907743	4.05073	5.10585e-05	0.0015115	no
Hey2	558.325	3.67524	1.02474	3.58651	0.000335139	0.00680342	no
Nrarp	248.466	3.66787	1.00016	3.66728	0.000245144	0.00535809	no
Lrrc3	219.109	3.61286	0.772652	4.67592	2.92632e-06	0.000139414	no
Cav3	10.9451	3.60453	1.24121	2.90403	0.00368388	0.0435445	no
Tmem182	739.819	3.59724	0.991231	3.62906	0.000284455	0.00598228	no
Spint2	580.669	3.55046	1.02109	3.47712	0.000506838	0.00945461	no
Foxl1	8.81556	3.54033	1.19344	2.96649	0.00301217	0.0374311	no
Plin4	157.995	3.54022	1.21262	2.91949	0.0035061	0.0419367	no
Kcnmb1	943.07	3.48107	0.916251	3.79926	0.000145131	0.00356093	no
Kcna5	588.216	3.4616	1.16239	2.978	0.00290135	0.0363581	no
Pip5k1b	112.934	3.43893	1.0462	3.28707	0.00101237	0.0164372	no
Lmod1	1101.96	3.43466	0.818299	4.19732	2.70091e-05	0.000906274	no
Or51e2	1994.45	3.40904	0.933734	3.65097	0.00026125	0.0056285	no
Slc38a11	416.437	3.40527	0.897127	3.79575	0.000147196	0.00359004	no
Kifc2	58.5793	3.39875	0.944761	3.59747	0.000321325	0.00661306	no
Cdk18	34.2058	3.38419	1.18685	2.8514	0.00435266	0.0491887	no
Aatk	607.384	3.38331	1.00957	3.35125	0.000804468	0.0137078	no
Arhgef16	280.38	3.35857	1.09992	3.05348	0.00226206	0.0302243	no
Sh2d3c	336.53	3.30731	0.856357	3.86207	0.000112429	0.00286274	no
Hey1	151.146	3.29112	0.964605	3.41189	0.000645148	0.0115466	no
Gm37800	68.6021	3.2672	1.12238	2.91096	0.00360316	0.042759	no
Ager	30.5156	3.22657	0.980677	3.29015	0.00100134	0.016314	no
Gm38287	173.386	3.21153	1.05474	3.04487	0.0023278	0.0309508	no
Map3k7cl	197.1	3.14651	1.05183	2.99147	0.00277636	0.0352789	no
Akap6	293.003	3.10912	0.868925	3.57812	0.00034607	0.00696557	no
Sema3f	211.545	3.10786	0.821576	3.78281	0.000155071	0.00373748	no
Bdnf	150.277	3.09927	0.628954	4.92766	8.32187e-07	4.85648e-05	no
Hdac9	136.091	3.0897	0.998972	3.09288	0.00198222	0.0273577	no
Cd93	317.375	3.08912	1.08383	2.85018	0.00436951	0.0492639	no
Gm4876	18.943	3.03078	1.00546	3.01432	0.00257559	0.0332973	no
Gm45379	3.1779	3.01469	1.03097	2.92414	0.0034541	0.0415568	no
Fam241a	162.423	2.94346	0.80428	3.65974	0.000252469	0.00548617	no
Susd5	754.271	2.93792	0.960547	3.05859	0.00222381	0.0298107	no
Gm12524	2.74743	2.86836	0.96252	2.98005	0.00288199	0.0362825	no
Serpini1	459.459	2.80187	0.803435	3.48736	0.000487819	0.00917312	no
Rgs6	110.137	2.79142	0.952168	2.93164	0.00337177	0.0406438	no
Nlgn1	13.9065	2.75528	0.595997	4.62298	3.78266e-06	0.000173144	no
Rgs7bp	779.808	2.68411	0.792671	3.38616	0.00070879	0.0124823	no
Kcnb1	464.284	2.67612	0.841332	3.18081	0.00146862	0.0218369	no
Neurl1b	329.249	2.66672	0.649823	4.10377	4.06472e-05	0.00125088	no
Nanos1	30.1099	2.62175	0.630587	4.15764	3.21555e-05	0.0010364	no
Cnn1	1393.05	2.55137	0.840793	3.03448	0.00240952	0.031651	no
Nr4a3	332.292	2.51035	0.706854	3.55144	0.000383123	0.00756113	no
Dtna	525.515	2.48836	0.761104	3.26941	0.00107772	0.0172657	no
AI838599	116.138	2.47617	0.870478	2.84461	0.00444658	0.0499049	no
Kcnq4	453.879	2.4255	0.776088	3.12529	0.0017763	0.0252788	no
Mtss2	419.866	2.38141	0.634815	3.75134	0.000175891	0.00413558	no
Vmn2r76	2.52332	2.37735	0.764932	3.10793	0.00188404	0.0263138	no
Btf3l4b	97.0217	2.32137	0.633074	3.66681	0.000245591	0.00535809	no
Ppm1l	800.935	2.28806	0.662609	3.45311	0.000554168	0.0101749	no
Tbx3	412.152	2.22314	0.621378	3.57776	0.000346552	0.00696557	no
Ralgapa2	446.635	2.22215	0.682616	3.25534	0.00113257	0.017877	no
Or6x1	8.76969	2.14149	0.530492	4.03679	5.4187e-05	0.00158402	no
Sipa1l3	217.183	1.98093	0.633877	3.1251	0.00177745	0.0252788	no
Gm43584	4.66022	1.90388	0.6594	2.88729	0.00388573	0.0452578	no
Nopchap1	786.897	1.67471	0.506568	3.30599	0.000946415	0.0155587	no
Gm43305	104.885	-1.31443	0.396881	-3.31189	0.00092669	0.0153143	no
Camk1d	174.497	-1.80999	0.630276	-2.87175	0.00408206	0.0468763	no
Tiam1	79.3055	-1.82242	0.625438	-2.91383	0.00357023	0.0424918	no
Strbp	145.32	-1.87274	0.632018	-2.96311	0.00304551	0.0377593	no
Gm4117	56.7384	-1.88014	0.659055	-2.85279	0.00433373	0.0490766	no
Lrba	98.2576	-1.8814	0.649517	-2.89662	0.00377207	0.044186	no
Kcnq1ot1	816.064	-1.88543	0.545603	-3.45568	0.000548901	0.0101009	no
Tmem143	35.2238	-1.96888	0.674009	-2.92115	0.00348744	0.0418173	no
Gan	237.277	-2.00581	0.651663	-3.07799	0.00208404	0.0284744	no
Ddx23	83.5235	-2.02134	0.551852	-3.66283	0.000249441	0.00543481	no
Asah2	168.293	-2.05222	0.630572	-3.25453	0.00113579	0.017877	no
Lrsam1	149.053	-2.05273	0.647186	-3.17178	0.00151507	0.0223043	no
9230112E08Rik	68.13	-2.05496	0.70058	-2.93322	0.00335463	0.0405159	no
Acvr1b	83.5558	-2.063	0.662951	-3.11184	0.00185923	0.0260787	no
Lrrc61	71.2132	-2.07061	0.708472	-2.92264	0.00347074	0.0416719	no
Elmo1	168.589	-2.09303	0.674723	-3.10205	0.00192183	0.0266296	no
Cdkl2	81.5525	-2.10829	0.601455	-3.50531	0.00045607	0.00866587	no
Echdc3	61.2271	-2.11704	0.735085	-2.87999	0.00397686	0.046024	no
Insyn1	22.8343	-2.12578	0.730353	-2.91062	0.00360712	0.042775	no
Gse1	44.5107	-2.14221	0.711262	-3.01184	0.00259666	0.0335165	no
Zfp383	69.9174	-2.22324	0.75307	-2.95224	0.00315479	0.0387321	no
Pappa	161.551	-2.23132	0.730858	-3.05301	0.00226556	0.0302463	no
Gm49700	11.2205	-2.23816	0.761336	-2.93978	0.00328444	0.0398745	no
Scml2	88.7517	-2.25787	0.732258	-3.08344	0.00204623	0.0280751	no
Ly6c2	3.03855	-2.26973	0.568596	-3.99181	6.5571e-05	0.00184325	no
C4a	6.33983	-2.273	0.787412	-2.88667	0.00389345	0.0452832	no
C1rb	5.9697	-2.27566	0.731837	-3.10952	0.0018739	0.0262533	no
Sdk1	158.078	-2.28417	0.751623	-3.03899	0.00237373	0.0313321	no
Cplane2	37.6864	-2.28609	0.648224	-3.5267	0.00042077	0.00813704	no
Pcdhga12	44.7819	-2.3195	0.787369	-2.94589	0.00322029	0.0392122	no
Gm47167	5.96195	-2.33306	0.80351	-2.90358	0.00368918	0.0435445	no
Gm27010	9.94945	-2.34451	0.739306	-3.17123	0.00151794	0.0223264	no
Gm16794	26.2257	-2.35297	0.764841	-3.07642	0.00209505	0.028577	no
Gm26944	5.62938	-2.362	0.801508	-2.94694	0.00320935	0.0391224	no
1810010H24Rik	18.3492	-2.37458	0.780241	-3.04339	0.00233927	0.0310276	no
Prkn	40.1608	-2.39924	0.768687	-3.12122	0.00180104	0.0255519	no
Engase	72.7751	-2.40044	0.719999	-3.33396	0.0008562	0.0143942	no
A430027H14Rik	26.4192	-2.41477	0.816325	-2.9581	0.00309546	0.0382047	no
Mocos	88.5199	-2.42197	0.737558	-3.28376	0.00102431	0.0166054	no
Galnt17	190.144	-2.43423	0.690407	-3.52579	0.000422227	0.00814594	no
Rassf5	122.065	-2.44448	0.693383	-3.52544	0.000422781	0.00814701	no
H2bc21	39.7203	-2.53806	0.87826	-2.88987	0.00385401	0.0449525	no
Nfatc2	94.3694	-2.53964	0.811171	-3.13083	0.00174315	0.0248993	no
Zfp119b	94.6814	-2.55072	0.873977	-2.91852	0.003517	0.0420112	no
Apol9a	102.27	-2.56566	0.871327	-2.94454	0.00323432	0.0393537	no
Hr	33.8946	-2.576	0.871688	-2.95519	0.00312476	0.0384922	no
Fam184a	39.002	-2.59143	0.846516	-3.06129	0.00220389	0.0296409	no
Sh3rf3	70.4992	-2.60716	0.894433	-2.91488	0.00355829	0.0423805	no
Fhit	52.7537	-2.60876	0.814365	-3.20343	0.00135803	0.020584	no
Zfp11	72.0999	-2.62158	0.783769	-3.34484	0.000823308	0.0139706	no
Zfp963	83.948	-2.62229	0.743287	-3.52796	0.000418773	0.00811764	no
Chst10	76.0483	-2.63305	0.712167	-3.69724	0.000217958	0.0048991	no
4732496C06Rik	47.4636	-2.63677	0.847325	-3.11188	0.00185903	0.0260787	no
Gm20488	26.4476	-2.64125	0.673896	-3.91937	8.87794e-05	0.00235129	no
Zfp783	62.5282	-2.64688	0.752637	-3.51681	0.000436773	0.00836731	no
Slfn2	99.7753	-2.66727	0.782397	-3.4091	0.000651765	0.0116399	no
Fam167a	193.747	-2.67658	0.85667	-3.1244	0.00178167	0.0253167	no
Adam5	151.979	-2.70233	0.812902	-3.3243	0.000886392	0.0147801	no
Gm48740	7.52756	-2.71761	0.750208	-3.62248	0.000291791	0.00612087	no
Gm47917	38.5522	-2.71933	0.9477	-2.86939	0.00411259	0.0471275	no
Wnk4	41.8637	-2.72198	0.785269	-3.4663	0.000527674	0.00980969	no
Trim5	80.8559	-2.74993	0.821384	-3.34792	0.000814196	0.0138447	no
Tmem132c	46.4239	-2.75461	0.868194	-3.17281	0.00150974	0.0222659	no
Tmem8b	24.3848	-2.76847	0.905396	-3.05774	0.0022301	0.0298706	no
Emx2	24.7763	-2.7801	0.970089	-2.86582	0.00415932	0.0475629	no
Neil2	2.29923	-2.78809	0.921626	-3.02518	0.00248483	0.0323801	no
En1	60.9532	-2.81578	0.748888	-3.75995	0.00016995	0.00401904	no
Arfgef3	58.9779	-2.82864	0.898021	-3.14987	0.00163346	0.0237265	no
Col23a1	85.3498	-2.8307	0.718277	-3.94095	8.11587e-05	0.00218487	no
Dgkq	32.8115	-2.8505	0.907552	-3.14086	0.0016845	0.0242538	no
P2ry10b	208.06	-2.87368	0.813656	-3.53181	0.000412726	0.00804815	no
Tmem154	45.478	-2.87682	0.971719	-2.96055	0.00307094	0.037988	no
Gm38403	19.0264	-2.88665	1.01272	-2.8504	0.00436646	0.0492639	no
Eppk1	26.6435	-2.88677	0.941729	-3.0654	0.00217381	0.0293367	no
Tll1	47.2786	-2.88781	0.930872	-3.10226	0.00192046	0.0266296	no
Emx2os	58.6712	-2.90941	0.943099	-3.08495	0.00203586	0.0279798	no
Catspere2	21.7432	-2.91788	0.800433	-3.64537	0.000267005	0.00571839	no
Col9a2	174.248	-2.94054	0.883398	-3.32867	0.000872618	0.0146251	no
Ranbp17	80.122	-2.94099	0.903587	-3.2548	0.00113473	0.017877	no
Cspg4b	32.5386	-2.94243	0.810443	-3.63064	0.000282715	0.0059611	no
4930447C04Rik	18.2606	-2.96486	0.822152	-3.60622	0.000310686	0.00645892	no
Tox	69.2171	-2.97523	0.998926	-2.97843	0.0028973	0.0363352	no
Gm49257	49.9521	-2.9779	0.974673	-3.05528	0.0022485	0.0300677	no
Sfrp5	220.798	-3.00229	0.98622	-3.04424	0.00233271	0.0309658	no
Rnf180	32.8287	-3.02641	0.943222	-3.20858	0.0013339	0.0203333	no
Ubxn11	21.1048	-3.08384	1.07047	-2.88084	0.0039662	0.0459701	no
Espn	21.1639	-3.09061	0.959785	-3.22011	0.00128143	0.0197359	no
Gm4841	14.3434	-3.11913	1.02359	-3.04725	0.00230944	0.0307819	no
Pdzd4	16.4726	-3.12291	0.997891	-3.12951	0.00175098	0.024985	no
Gm43221	35.2857	-3.13863	0.849247	-3.69579	0.000219208	0.00490696	no
Akr1c14	55.6985	-3.13993	1.08524	-2.89331	0.00381204	0.0445265	no
Nog	16.8854	-3.20178	0.947926	-3.37767	0.000731039	0.012697	no
Ano3	35.3985	-3.21616	0.969733	-3.31654	0.000911396	0.0151199	no
Gm2619	4.21637	-3.2187	1.11004	-2.89963	0.00373609	0.0438587	no
Klhl33	66.8566	-3.23439	0.686775	-4.70953	2.48287e-06	0.000121475	no
Zfp982	26.3805	-3.23711	0.838513	-3.86053	0.00011314	0.00286708	no
Cmah	220.757	-3.24249	0.836404	-3.8767	0.000105884	0.00272909	no
Syk	56.7467	-3.25271	0.857811	-3.79188	0.000149514	0.00363118	no
N4bp2l1	72.2576	-3.25784	0.703618	-4.63012	3.65446e-06	0.000168218	no
Slc4a10	49.5663	-3.26175	1.12042	-2.91117	0.00360078	0.042759	no
Gm57402	15.076	-3.27606	0.866207	-3.78207	0.000155531	0.0037387	no
Masp1	28.7056	-3.30564	1.09781	-3.01112	0.00260286	0.0335479	no
Aldh1l1	131.749	-3.30714	0.639228	-5.17365	2.29563e-07	1.60999e-05	no
Rorb	38.2113	-3.32779	0.948841	-3.50721	0.000452827	0.00861425	no
Stmn4	24.5725	-3.32816	0.985046	-3.37868	0.000728341	0.0126921	no
Gm14812	21.9503	-3.33907	1.1162	-2.99147	0.00277637	0.0352789	no
9930105H17Rik	47.4553	-3.35565	1.03699	-3.23594	0.00121245	0.0188871	no
Bend5	32.7964	-3.35567	0.964602	-3.47882	0.000503628	0.00941302	no
Sh2d4a	77.4588	-3.3615	1.00321	-3.35076	0.000805899	0.0137179	no
Slc9a9	121.118	-3.38028	0.804127	-4.20366	2.62631e-05	0.000888541	no
Eya4	63.0782	-3.38838	0.694556	-4.87848	1.06904e-06	5.86216e-05	no
B230217J21Rik	39.1243	-3.40051	1.14317	-2.97463	0.00293344	0.0366759	no
Fgf16	42.1833	-3.40321	0.965086	-3.52633	0.000421365	0.00813892	no
Mpp3	25.8924	-3.43484	0.834179	-4.11763	3.8279e-05	0.00119496	no
Il31ra	31.926	-3.43528	1.05627	-3.25227	0.00114486	0.0179713	no
Fbxl13	25.7007	-3.45416	1.0909	-3.16633	0.00154377	0.0226452	no
Zim1	43.5955	-3.47658	1.01044	-3.44066	0.000580301	0.010564	no
Sync	28.0103	-3.49809	0.924597	-3.78337	0.000154719	0.0037345	no
C1s2	22.5052	-3.51193	0.704161	-4.9874	6.11971e-07	3.80236e-05	no
Gm43151	16.6968	-3.51395	0.778452	-4.51402	6.36108e-06	0.000274265	no
Hrh2	34.4552	-3.52384	1.13547	-3.10341	0.00191302	0.0265822	no
Cadps2	30.801	-3.53986	1.23693	-2.86182	0.00421217	0.0480514	no
4930578M01Rik	9.51438	-3.54063	1.15227	-3.07275	0.00212097	0.0288583	no
Tomm6os	5.58203	-3.54159	0.970088	-3.65079	0.00026143	0.0056285	no
Eci3	25.8485	-3.54172	1.11	-3.19074	0.00141907	0.0212744	no
Ndnf	283.777	-3.5441	0.933242	-3.79762	0.000146093	0.00356847	no
Pogk	16.8825	-3.55536	1.1043	-3.21955	0.00128391	0.0197555	no
Lnx1	52.256	-3.56044	0.955933	-3.72457	0.000195648	0.00449196	no
Nat8f3	23.4003	-3.57705	0.997082	-3.58752	0.00033384	0.00679909	no
Ank1	11.2118	-3.6433	1.22225	-2.98083	0.00287472	0.0362748	no
Gm45250	11.789	-3.67431	1.24577	-2.94943	0.0031836	0.0389687	no
Nrxn1	46.9731	-3.70152	1.16683	-3.17228	0.00151247	0.0222861	no
Zfp811	35.4883	-3.70638	0.968034	-3.82877	0.000128786	0.00321559	no
Gnal	10.6645	-3.71357	1.10344	-3.36544	0.00076421	0.0131314	no
Ddc	61.9899	-3.72124	0.922722	-4.03289	5.50947e-05	0.00159703	no
Gm28379	9.00687	-3.7257	1.19609	-3.1149	0.00184005	0.0259238	no
Ly6i	8.12668	-3.73418	1.1705	-3.19025	0.00142152	0.0212915	no
Pcdh20	144.946	-3.73674	0.963175	-3.8796	0.000104628	0.00271006	no
Pitx1	29.4642	-3.73898	0.892892	-4.1875	2.82049e-05	0.000932987	no
Zfp953	65.224	-3.75786	0.73841	-5.08912	3.5973e-07	2.3703e-05	no
AW112010	1.75452	-3.76099	1.30562	-2.88062	0.003969	0.0459701	no
Gm17455	10.3203	-3.78016	1.2011	-3.14725	0.00164814	0.0238761	no
Tmem30b	79.8653	-3.79715	0.777454	-4.88408	1.03914e-06	5.79541e-05	no
Pcdhb5	25.7375	-3.80415	1.14246	-3.32978	0.000869135	0.0145817	no
Tceal5	6.31814	-3.80784	1.16739	-3.26184	0.0011069	0.0176302	no
Rgs20	5.91664	-3.83405	1.19593	-3.20591	0.00134637	0.020447	no
Necab1	43.5833	-3.84107	1.1711	-3.27988	0.00103851	0.0167856	no
Styxl1	4.92995	-3.85267	1.16573	-3.30495	0.000949924	0.0156007	no
Gm47123	20.9694	-3.86072	1.0528	-3.66708	0.000245336	0.00535809	no
Ptk2b	34.2889	-3.86585	0.932016	-4.14784	3.35627e-05	0.00107093	no
Arhgap20os	2.72815	-3.86694	1.28424	-3.01108	0.00260319	0.0335479	no
St14	28.9054	-3.8898	1.28174	-3.03478	0.00240715	0.0316454	no
Gm26850	10.0935	-3.90985	1.24748	-3.1342	0.00172325	0.0246797	no
Pilrb2	39.2792	-3.91466	1.11292	-3.51747	0.000435681	0.008366	no
Srrm4	17.7688	-3.91544	1.35001	-2.90031	0.00372796	0.043851	no
Ctxn3	169.266	-3.93943	1.24531	-3.16341	0.00155935	0.0228328	no
Dnah2	31.366	-3.98165	1.32152	-3.01294	0.00258734	0.0334227	no
Dmrta1	31.6624	-3.98494	1.22421	-3.25512	0.00113343	0.017877	no
Itgb7	177.909	-3.98803	0.964306	-4.13565	3.53951e-05	0.00111659	no
A530065N20Rik	6.93169	-3.9905	1.27052	-3.14085	0.0016846	0.0242538	no
Trim30e-ps1	13.6538	-4.01246	1.25839	-3.18858	0.00142974	0.0213752	no
Stk32b	56.3898	-4.15131	0.953173	-4.35525	1.32914e-05	0.000498154	no
Dtx1	45.3157	-4.17028	1.20385	-3.46412	0.000531961	0.00987815	no
Gm9947	3.74255	-4.22547	0.999594	-4.22719	2.36631e-05	0.000820974	no
Gm46329	2.02877	-4.24147	1.32782	-3.19431	0.00140165	0.0210712	no
A830012C17Rik	22.0166	-4.2453	0.946653	-4.48453	7.30738e-06	0.000303842	no
Dmkn	293.236	-4.27927	0.983355	-4.3517	1.35084e-05	0.000505126	no
Tbata	10.1145	-4.28823	1.31442	-3.26244	0.00110456	0.0176265	no
Soat2	13.1111	-4.289	1.06603	-4.02332	5.73826e-05	0.00165086	no
Dio3os	3.81283	-4.29747	1.31942	-3.25709	0.00112562	0.0178061	no
Phf24	74.2522	-4.31872	0.80334	-5.37595	7.61788e-08	6.25547e-06	no
Snph	20.0467	-4.32856	1.32429	-3.2686	0.0010808	0.0172981	no
Gm5084	34.2442	-4.34311	1.2594	-3.44855	0.000563613	0.010302	no
Adap1	17.329	-4.37626	1.29451	-3.38063	0.000723201	0.0126529	no
Sim2	13.8564	-4.37968	1.18328	-3.70131	0.000214488	0.00484779	no
Spata31f3	14.8433	-4.43333	1.01489	-4.36829	1.25226e-05	0.0004754	no
Cracr2a	14.6837	-4.45186	1.21885	-3.65249	0.000259708	0.0056062	no
Gscdt	11.8428	-4.48193	1.06111	-4.22381	2.40212e-05	0.000829873	no
Gm47854	6.72264	-4.48322	1.0089	-4.44367	8.84382e-06	0.000361292	no
A930003O13Rik	10.6493	-4.49208	1.22135	-3.67798	0.000235089	0.00519135	no
1500004A13Rik	3.89984	-4.49371	1.41548	-3.17469	0.00149999	0.0221621	no
Gm28320	25.0791	-4.52168	0.82897	-5.45457	4.90902e-08	4.4076e-06	no
Adamtsl2	11.6536	-4.55524	1.46686	-3.10544	0.00189997	0.0264684	no
Caskin1	11.3862	-4.57492	1.35254	-3.38247	0.000718367	0.0125953	no
Cyp11a1	9.98518	-4.58845	1.58836	-2.8888	0.00386718	0.0450739	no
Gm10115	68.8549	-4.61588	0.786	-5.87262	4.28961e-09	5.56321e-07	no
Gm26549	12.1496	-4.65149	1.14401	-4.06597	4.7834e-05	0.00143423	no
D030045P18Rik	14.8367	-4.66238	1.33348	-3.49639	0.000471599	0.00890913	no
Sorcs3	56.165	-4.68337	1.13054	-4.14258	3.43417e-05	0.00108966	no
Gm16185	19.6169	-4.70873	1.167	-4.0349	5.46266e-05	0.00159338	no
Pappa2	12.5584	-4.71289	1.42257	-3.31293	0.000923239	0.0152854	no
Miat	60.6158	-4.72548	0.973131	-4.85596	1.19806e-06	6.49825e-05	no
Fbxo24	3.71316	-4.72885	1.32124	-3.57911	0.000344766	0.00695533	no
Dnah7c	5.05293	-4.75536	1.42107	-3.34633	0.000818892	0.0139101	no
Gm10855	27.2259	-4.75782	1.08891	-4.36933	1.24628e-05	0.000474718	no
Gm48972	7.6102	-4.78793	1.61649	-2.96193	0.00305713	0.0378459	no
Gm15675	85.6877	-4.79312	0.879068	-5.4525	4.96672e-08	4.43503e-06	no
Gm32592	3.54983	-4.79513	1.30641	-3.67046	0.000242114	0.00530346	no
Gm14443	8.06541	-4.80777	1.24284	-3.86839	0.000109557	0.00280606	no
Rundc3b	20.4831	-4.81793	1.41809	-3.39748	0.0006801	0.0120799	no
Gm45187	45.2599	-4.84124	1.0104	-4.7914	1.65622e-06	8.56465e-05	no
A530083I20Rik	5.34021	-4.87224	1.38868	-3.50854	0.000450566	0.00858124	no
Igf1os	4.37085	-4.88595	1.52534	-3.20318	0.00135917	0.020584	no
Gm11816	26.2372	-4.94385	1.09082	-4.53223	5.83645e-06	0.000255009	no
Gm4221	6.13317	-4.96429	1.56149	-3.1792	0.0014768	0.0219329	no
Btnl1	38.7662	-4.9667	1.28668	-3.8601	0.000113343	0.00286708	no
Papolb	13.4929	-4.97331	1.38261	-3.59705	0.000321849	0.00661322	no
Prlr	93.8326	-5.02457	0.890563	-5.64202	1.68068e-08	1.73822e-06	no
Gprin2	10.1294	-5.0459	1.50949	-3.34279	0.000829416	0.0140305	no
Gm15478	6.92927	-5.06252	1.62976	-3.1063	0.00189442	0.0264136	no
Lhfpl4	8.05276	-5.0905	1.10005	-4.6275	3.70113e-06	0.000169888	no
Lmx1a	33.0045	-5.107	0.792413	-6.44488	1.15695e-10	2.4553e-08	no
2210039B01Rik	4.04412	-5.11036	1.32338	-3.8616	0.000112646	0.00286274	no
0610043K17Rik	9.08881	-5.11461	1.06078	-4.82157	1.4243e-06	7.50792e-05	no
Gm16117	3.79596	-5.14528	1.80749	-2.84664	0.00441837	0.0496565	no
Clvs1	4.71157	-5.15194	1.49648	-3.4427	0.000575938	0.0105038	no
1110046J04Rik	7.12019	-5.19973	1.42639	-3.64538	0.000267001	0.00571839	no
Gabra2	14.9492	-5.20649	0.912998	-5.70263	1.17975e-08	1.29385e-06	no
Gdf6	5.62375	-5.20902	1.62	-3.21544	0.00130246	0.0200033	no
Tmem178b	39.3618	-5.21187	0.895374	-5.82089	5.8536e-09	6.93143e-07	no
Mal2	10.0976	-5.21488	1.25737	-4.14745	3.36203e-05	0.00107093	no
Kcnk1	79.5495	-5.25689	1.1839	-4.44033	8.98215e-06	0.000364595	no
Negr1	49.6296	-5.30388	0.947651	-5.59687	2.18256e-08	2.13945e-06	no
Stk32a	5.01197	-5.31168	1.85744	-2.85968	0.00424066	0.0482903	no
Wnt10b	27.3918	-5.3168	0.902255	-5.89279	3.79725e-09	5.04479e-07	no
Ern2	5.58133	-5.32331	1.55654	-3.41996	0.000626297	0.0112465	no
Sowaha	10.4338	-5.32968	1.57203	-3.39032	0.00069812	0.0123463	no
Tc2n	20.0108	-5.34057	1.47972	-3.60917	0.000307184	0.00641209	no
Gm13032	6.19088	-5.34874	1.57273	-3.40092	0.000671599	0.0119419	no
C130021I20Rik	6.73307	-5.37132	1.66414	-3.22769	0.00124793	0.0192928	no
Ankef1	17.1113	-5.3873	1.74216	-3.09231	0.00198606	0.0273875	no
Dact2	19.0442	-5.42827	1.17198	-4.6317	3.62674e-06	0.000167414	no
P2rx6	35.3887	-5.46448	0.974301	-5.60862	2.03946e-08	2.03212e-06	no
Tmem169	7.31651	-5.46625	1.73621	-3.14838	0.0016418	0.0238054	no
Gdap1	5.76744	-5.49005	1.55879	-3.52199	0.000428326	0.00824414	no
Isl1	6.44821	-5.4941	1.73965	-3.15817	0.00158763	0.0231984	no
Cyp2f2	110.252	-5.54542	1.08643	-5.10424	3.32123e-07	2.20619e-05	no
Tnk1	22.1045	-5.60776	1.3849	-4.04922	5.13875e-05	0.00151849	no
Mmp27	42.3279	-5.64502	1.24859	-4.52113	6.15096e-06	0.000267322	no
Hcn4	33.0875	-5.66506	1.03238	-5.48736	4.07975e-08	3.76651e-06	no
C1qtnf3	2608.08	-5.66814	0.955308	-5.93331	2.96893e-09	4.18235e-07	no
Agtr2	123.894	-5.67199	1.23971	-4.57525	4.75645e-06	0.00021353	no
Bco2	26.1408	-5.68286	1.45131	-3.91566	9.01557e-05	0.00237392	no
Stra6l	6.81924	-5.75335	1.75375	-3.2806	0.00103587	0.0167596	no
Ccin	6.34109	-5.76054	1.799	-3.20208	0.00136438	0.0206439	no
Sp140l1	7.47417	-5.78243	1.38414	-4.17765	2.94541e-05	0.000966485	no
Krtcap3	7.46684	-5.78958	1.35312	-4.27871	1.87982e-05	0.000682627	no
Card14	10.3403	-5.83305	1.27808	-4.56392	5.0208e-06	0.000223555	no
Cfap47	6.18802	-5.84597	1.82053	-3.21113	0.00132214	0.0202106	no
Tnfsf18	6.30657	-5.87712	1.93311	-3.04025	0.00236386	0.031244	no
Col6a6	101.066	-6.02653	0.817296	-7.37374	1.65907e-13	7.13442e-11	no
Islr2	19.5296	-6.03504	1.06889	-5.64608	1.64144e-08	1.70845e-06	no
Gm15958	17.8512	-6.23148	1.37877	-4.51959	6.19595e-06	0.000268562	no
Necab3	29.9358	-6.23621	1.05429	-5.91506	3.31764e-09	4.51779e-07	no
Krtdap	124.863	-6.25795	1.04508	-5.98801	2.12425e-09	3.04495e-07	no
Serpina3m	8.26401	-6.26707	1.79823	-3.48513	0.000491904	0.00923932	no
Gng7	12.7947	-6.43717	1.7356	-3.70889	0.000208167	0.00472451	no
Phex	65.8296	-6.44262	1.28493	-5.01399	5.33137e-07	3.40312e-05	no
A730020M07Rik	18.4063	-6.44819	1.64072	-3.93009	8.49155e-05	0.00226363	no
Gbp8	9.82458	-6.51701	1.64678	-3.95742	7.57626e-05	0.00205313	no
Wnt1	10.0862	-6.55393	1.45579	-4.50197	6.73269e-06	0.000285764	no
9430060I03Rik	10.2375	-6.57561	1.28794	-5.10554	3.29857e-07	2.20619e-05	no
Scel	12.2892	-6.59612	1.37801	-4.78668	1.6956e-06	8.71314e-05	no
Fzd10	10.4986	-6.61258	1.17373	-5.63379	1.76291e-08	1.8118e-06	no
Bmp8a	13.6635	-6.61836	1.50468	-4.39852	1.08992e-05	0.000426087	no
Zbtb16	26.2964	-6.70241	1.19464	-5.61041	2.01852e-08	2.0236e-06	no
Edn3	12.5029	-6.86455	1.56498	-4.38636	1.15265e-05	0.000442147	no
Aff2	28.0749	-6.94449	0.944945	-7.34909	1.99557e-13	8.36144e-11	no
Cnr1	23.4941	-7.01771	1.56593	-4.4815	7.41219e-06	0.000307418	no
Tmprss11a	14.2373	-7.05158	1.20717	-5.84144	5.17526e-09	6.5053e-07	no
Gpr88	15.9748	-7.09596	1.45256	-4.88515	1.03349e-06	5.78367e-05	no
Dmrt2	33.4985	-7.09709	1.19807	-5.92376	3.14665e-09	4.35758e-07	no
Maneal	10.5682	-7.12847	1.98596	-3.58944	0.000331393	0.00676447	no
Clstn3	7.25765	-7.35764	1.96976	-3.73529	0.000187496	0.00436449	no
Tgm5	7.2255	-7.56682	2.10376	-3.59681	0.000322142	0.00661322	no
Prdm6	28.7524	-7.66055	1.17133	-6.54003	6.15052e-11	1.4566e-08	no
Tmem229a	10.1938	-7.66831	1.82304	-4.20632	2.59559e-05	0.000883636	no
Slc7a10	14.0302	-7.78235	1.84754	-4.21228	2.52804e-05	0.000866052	no
Cldn2	20.5522	-7.97375	1.51016	-5.28008	1.29129e-07	9.72392e-06	no
Slc47a1	24.1522	-8.23182	1.42594	-5.7729	7.79167e-09	9.03005e-07	no
Cdr1os	32.0015	-8.23547	1.19055	-6.91737	4.60095e-12	1.34257e-09	no
Cmklr2	66.5033	-8.40479	1.1523	-7.29392	3.01057e-13	1.1999e-10	no
S100g	20.0607	-8.70925	2.91558	-2.98714	0.002816	0.0357142	no
Gm12503	9.81378	-9.01846	1.70113	-5.30144	1.1489e-07	8.77298e-06	no
Gm44421	10.8531	-9.17977	1.80525	-5.08505	3.67536e-07	2.41201e-05	no
Igsf1	68.0359	-9.19456	0.976692	-9.41398	4.77715e-21	7.80635e-18	no
Mmd2	36.8658	-9.58176	1.50414	-6.37026	1.8871e-10	3.62789e-08	no
Ighm	21.3749	-9.66762	1.5708	-6.15457	7.52804e-10	1.19433e-07	no
Plcxd3	53.639	-10.0796	1.40155	-7.19175	6.39652e-13	2.32279e-10	no
Gm36356	6.57233	-23.1692	2.48052	-9.34044	9.59335e-21	1.42514e-17	no
Xlr4a	7.88622	-23.3555	2.05773	-11.3501	7.40527e-30	1.72871e-26	no
Gpr165	7.87585	-23.4068	2.05793	-11.374	5.63679e-30	1.53518e-26	no
Crp	8.09373	-23.4469	2.91606	-8.04062	8.93841e-16	6.42075e-13	no
Ren1	9.38909	-23.651	2.91595	-8.11093	5.02319e-16	4.1042e-13	no
Gm36535	18.9637	-24.612	1.63796	-15.026	4.95754e-51	4.05056e-47	no
Krt36	21.0686	-24.654	1.65463	-14.9001	3.29243e-50	1.79339e-46	no
Mlana	22.2101	-24.8261	1.53186	-16.2066	4.53228e-59	7.40619e-55	no
Tnfrsf14	22.331	-1.97151	0.693419	-2.84317	0.0044667	0.0500963	no
Dock8	121.674	2.78181	0.979337	2.8405	0.00450429	0.0504555	no
Mrc2	786.36	-1.54904	0.545349	-2.84046	0.0045049	0.0504555	yes
Igsf10	1269.06	-1.74565	0.614699	-2.83984	0.00451363	0.0505186	yes
Fndc1	3601.14	-1.686	0.594175	-2.83754	0.00454627	0.0508184	yes
Fstl1	40150.6	-1.11122	0.391617	-2.83751	0.00454664	0.0508184	yes
Zfp865	64.0004	-1.79122	0.631593	-2.83604	0.0045677	0.051019	no
Fam81a	211.43	2.41818	0.852878	2.83532	0.00457805	0.0510997	no
Kcnk2	172.122	-2.07009	0.730168	-2.83509	0.00458125	0.0511005	yes
Gm29084	113.943	1.51236	0.534025	2.83199	0.00462586	0.0515629	yes
Pcdhgc3	335.599	-2.01115	0.710438	-2.83085	0.00464238	0.0516765	yes
Shc1	2677.32	1.03333	0.365015	2.83092	0.00464148	0.0516765	yes
Fabp5	2091.48	2.02026	0.713753	2.83048	0.00464778	0.0517014	yes
Pdha1	3851.54	0.698085	0.246694	2.82976	0.00465834	0.0517553	yes
Tacr1	7.54388	5.20654	1.83995	2.82971	0.00465896	0.0517553	no
Ifi27l2a	3774.79	-1.47193	0.520281	-2.8291	0.00466792	0.0517763	yes
Lamc2	186.678	-2.04041	0.721265	-2.82893	0.00467036	0.0517763	yes
Mrfap1	10408.7	0.620589	0.219353	2.82918	0.00466672	0.0517763	yes
Scpep1	6937.36	-1.0905	0.385543	-2.82848	0.00467695	0.0518143	yes
Kcnn1	42.0456	-2.32058	0.820829	-2.82712	0.00469685	0.0519024	no
Mc1r	3.56569	3.14845	1.11355	2.82739	0.00469297	0.0519024	no
Ppp4r3b	1758.89	1.31725	0.465938	2.8271	0.00469721	0.0519024	yes
Smc6	2352.43	1.14213	0.403997	2.82707	0.00469761	0.0519024	yes
Oxsm	124.406	-2.00004	0.707582	-2.82658	0.00470473	0.0519459	yes
Fam83f	73.2489	-2.25983	0.799653	-2.82601	0.00471317	0.052004	yes
Dok7	73.8455	-3.82775	1.35596	-2.82291	0.00475895	0.0524737	no
Bcs1l	452.941	2.09799	0.743345	2.82237	0.00476709	0.0524926	yes
Ghr	764.165	-1.5767	0.558601	-2.82258	0.00476389	0.0524926	yes
Tirap	326.827	-1.39485	0.494427	-2.82114	0.0047853	0.0526576	yes
Gm16897	22.9079	-1.63044	0.578029	-2.82069	0.004792	0.0526791	no
Stk24	931.861	1.70845	0.60571	2.82058	0.0047937	0.0526791	yes
Ube2d3	8481.7	0.75911	0.269161	2.82028	0.00479814	0.0526924	yes
Usp2	825.002	1.39124	0.493516	2.81904	0.00481671	0.0528609	yes
Adamts3	99.813	-2.21042	0.784531	-2.81751	0.00483978	0.0529536	no
Cyp27a1	788.723	-2.13908	0.759145	-2.81775	0.00483609	0.0529536	yes
Gas7	646.971	-1.88429	0.668739	-2.81768	0.00483725	0.0529536	yes
Mindy4	270.202	-1.85125	0.657078	-2.8174	0.00484136	0.0529536	yes
Zfp521	829.155	-1.5283	0.542321	-2.81807	0.00483126	0.0529536	yes
Antxr2	2421.53	-1.34308	0.476895	-2.81631	0.00485787	0.0530566	yes
Fam110a	278	2.04206	0.72513	2.81614	0.00486052	0.0530566	yes
Rem1	977.081	1.57748	0.560102	2.81641	0.00485633	0.0530566	yes
Xirp1	540.847	3.59012	1.27501	2.81576	0.00486623	0.0530834	no
Gpihbp1	12.8708	8.21064	2.91618	2.81554	0.00486949	0.0530836	no
Egfros	43.1387	-1.95399	0.694242	-2.81456	0.00488437	0.0532103	no
Pde4b	869.554	1.27367	0.452567	2.81432	0.00488813	0.0532158	yes
Rras	1337.28	1.32032	0.469313	2.81331	0.00490349	0.0532766	yes
Schip1	435.052	1.86098	0.661467	2.81341	0.00490192	0.0532766	yes
Tgfbi	12163.6	-1.42578	0.506773	-2.81345	0.00490129	0.0532766	yes
Chmp3	3584.95	0.867364	0.308443	2.81207	0.00492236	0.0534461	yes
Sec16b	489.892	-1.4269	0.507571	-2.81124	0.00493514	0.0535346	yes
Septin8	3311.44	0.885401	0.314965	2.81111	0.00493707	0.0535346	yes
Taf12	1596.51	1.51209	0.53847	2.80811	0.00498325	0.0539995	yes
Dsg1c	4.36246	5.7959	2.06624	2.80505	0.00503084	0.054407	no
Nin	558.368	-1.5807	0.563516	-2.80507	0.00503052	0.054407	yes
Tesk1	149.546	-1.72277	0.6141	-2.80536	0.0050261	0.054407	yes
Plac8	2686.39	-1.70414	0.6077	-2.80425	0.00504337	0.0545065	yes
Pdhb	2746.7	0.76844	0.274068	2.80383	0.00504995	0.0545414	yes
Ank2	1238.92	-1.13509	0.404927	-2.80319	0.00506005	0.0545784	yes
Rab30	497.276	-1.81292	0.646718	-2.80326	0.00505895	0.0545784	yes
Rnf5	1330.25	1.28248	0.457689	2.80209	0.00507734	0.0547288	yes
Zfp592	1342.81	1.82606	0.652004	2.80069	0.00509931	0.0549293	yes
Parvb	25.2776	3.10537	1.10914	2.79981	0.0051133	0.0550075	no
Pcdhga3	45.0727	-2.86718	1.02399	-2.80002	0.00511	0.0550075	no
Slc13a3	2.68968	5.02036	1.79414	2.7982	0.00513886	0.0552462	no
Gm19522	44.8363	-2.86174	1.02285	-2.79782	0.00514491	0.0552748	no
Mgme1	171.053	-1.78473	0.638031	-2.79724	0.0051541	0.0553372	yes
Ifngr2	2077.35	1.30316	0.465909	2.79702	0.00515762	0.0553386	yes
Sh2d6	11.9601	-3.45486	1.23559	-2.79611	0.00517213	0.0554578	no
Nrep	8331.14	1.09036	0.390043	2.79549	0.00518206	0.0555279	yes
1700012C08Rik	4.5651	-3.35436	1.20041	-2.79436	0.00520033	0.0556835	no
Iba57	51.6708	2.93808	1.0516	2.79391	0.00520751	0.0556835	no
Trerf1	229.369	-1.75827	0.62936	-2.79374	0.00521021	0.0556835	yes
Wnt16	30.5496	-3.84377	1.37576	-2.79393	0.00520726	0.0556835	no
Mfsd6	127.859	-1.63776	0.586305	-2.79336	0.00521637	0.0557129	yes
4122401K19Rik	9.73042	-4.5864	1.64335	-2.79089	0.0052564	0.0560672	no
Plxnd1	960.764	1.63527	0.585898	2.79105	0.00525366	0.0560672	yes
Prr16	14.5259	-3.80035	1.36203	-2.79022	0.00526728	0.0561465	no
Lgr5	98.2103	-3.16362	1.13414	-2.78945	0.00527974	0.0562426	no
Gga2	580.232	-1.59126	0.570749	-2.78802	0.00530312	0.0564549	yes
Cdh6	199.118	2.71689	0.974934	2.78674	0.00532405	0.0565295	no
Fam13c	848.482	1.44244	0.517604	2.78676	0.00532375	0.0565295	yes
Kctd21	102.095	-2.10702	0.756131	-2.78659	0.00532666	0.0565295	yes
Syne2	2472.79	1.28814	0.462272	2.78654	0.00532742	0.0565295	yes
Syt6	7.13143	5.83063	2.09232	2.78669	0.00532499	0.0565295	no
Spop	3554.74	0.984286	0.353265	2.78625	0.00533212	0.0565426	yes
Ldhb	2096.16	1.43227	0.514102	2.78596	0.00533694	0.056557	yes
Rgs10	175.853	-1.65334	0.593533	-2.78559	0.00534302	0.0565847	yes
Armh1	30.9275	-3.02097	1.08463	-2.78524	0.00534883	0.0566096	no
Id4	267.242	2.25075	0.808769	2.78293	0.00538699	0.0569766	no
Glyat	6.77241	-5.89886	2.12038	-2.78199	0.00540272	0.0571005	no
Perp	1620.59	3.05766	1.09916	2.78181	0.0054057	0.0571005	yes
Zfp58	143.038	-1.73153	0.622646	-2.78093	0.00542038	0.0572186	yes
Tnfaip8l3	27.4317	-3.0929	1.11255	-2.78001	0.00543567	0.057343	no
S100a16	3926.75	-1.33596	0.480603	-2.77976	0.00543989	0.0573505	yes
Slc43a1	714.75	-1.71242	0.616266	-2.7787	0.00545775	0.0575017	yes
Lpar3	13.7813	-4.40915	1.58758	-2.77727	0.00548168	0.0577166	no
Plpp3	10396.7	-1.10795	0.399055	-2.77643	0.00549587	0.0578288	yes
Atp5f1d	4603.87	0.734154	0.264486	2.77578	0.00550698	0.0579084	yes
Gsk3b	4973.79	0.943998	0.340203	2.77481	0.00552337	0.0580433	yes
Mga	729.773	-1.48551	0.535694	-2.77306	0.00555318	0.0583191	yes
Lcp2	4.49974	3.89123	1.40488	2.76981	0.00560893	0.0588667	no
Phka1	163.594	-1.80384	0.651327	-2.76949	0.00561448	0.0588872	yes
Hexa	3807.25	-1.14641	0.414017	-2.76899	0.00562296	0.0589383	yes
Gcdh	997.724	1.6138	0.583226	2.76702	0.00565714	0.0592586	yes
Lims2	2318.24	1.48208	0.53578	2.76621	0.00567123	0.0593681	yes
Egfl7	106.73	2.46687	0.892418	2.76426	0.00570521	0.0596856	yes
6330403L08Rik	143.989	2.53338	0.916886	2.76303	0.00572676	0.0597768	yes
Luzp1	1724.05	1.20675	0.436724	2.76319	0.00572392	0.0597768	yes
Snx33	555.592	-1.47992	0.535637	-2.76293	0.00572857	0.0597768	yes
Zfp955a	265.716	-1.72259	0.623428	-2.7631	0.00572554	0.0597768	yes
Prdx1	13955.2	0.487989	0.176636	2.76268	0.00573286	0.0597834	yes
Lrat	21.2459	-4.8706	1.76365	-2.76166	0.00575088	0.0599331	no
Fzd9	13.3671	-3.93676	1.42586	-2.76097	0.00576293	0.0600205	no
Pdxp	67.2055	2.79331	1.01245	2.75897	0.00579843	0.0603517	no
Ndufa12	1719.48	0.875693	0.317473	2.75832	0.00580985	0.060432	yes
Nalf2	15.516	-4.51508	1.63743	-2.75742	0.00582592	0.0605607	no
Zfp719	344.58	-1.83684	0.666247	-2.75699	0.00583354	0.0606013	yes
Unc45a	817.657	1.25265	0.454558	2.75576	0.00585561	0.060792	yes
Gstp1	8030.21	0.442093	0.160542	2.75375	0.00589172	0.061128	yes
Ctsc	1795.43	2.13142	0.774123	2.75334	0.00589909	0.0611656	yes
Hpse	191.613	-1.93866	0.704222	-2.75291	0.00590689	0.0611896	yes
Uqcr10	2296.56	0.645745	0.234578	2.7528	0.00590889	0.0611896	yes
Prkar1b	398.426	1.67852	0.609905	2.7521	0.00592144	0.0612807	yes
Cers1	17.9414	-4.29655	1.56267	-2.74949	0.00596878	0.0617315	no
Cd36	2812.52	2.54993	0.928016	2.74772	0.00600115	0.0619879	yes
Eeig2	2005.6	-1.39886	0.509063	-2.74791	0.00599774	0.0619879	yes
Homer2	154.453	-1.90742	0.694341	-2.74709	0.00601274	0.0620684	no
D630003M21Rik	221.907	-2.08242	0.758116	-2.74683	0.00601734	0.0620767	yes
Gm54798	20.0647	-3.49848	1.27385	-2.74638	0.00602569	0.0621235	no
4732487G21Rik	23.6942	-3.29393	1.19947	-2.74616	0.0060297	0.0621257	no
Abcd4	209.381	-1.5459	0.563382	-2.74396	0.00607035	0.0625051	yes
Pabpc5	18.791	-3.37936	1.23183	-2.74337	0.00608128	0.0625782	no
Emb	2686.68	-1.77464	0.646984	-2.74295	0.00608909	0.0626191	yes
Ccdc80	7082.37	-1.34643	0.491024	-2.7421	0.00610486	0.062739	yes
Gpr161	113.157	-1.77144	0.646063	-2.7419	0.00610843	0.062739	no
Tut4	379.953	-1.46139	0.533212	-2.74072	0.00613046	0.0629258	yes
Thsd7a	317.849	-2.14152	0.781569	-2.74003	0.0061434	0.0630191	yes
Bloc1s1	2863.48	0.804988	0.293863	2.73933	0.00615648	0.063074	yes
Kazn	272.668	1.62089	0.591681	2.73947	0.00615382	0.063074	yes
Podxl2	304.811	1.75302	0.640034	2.73894	0.00616371	0.0631086	yes
B230206H07Rik	2.17723	2.45302	0.895992	2.73777	0.00618566	0.0632936	no
Gabarap	7677.79	-0.744881	0.272279	-2.73573	0.00622428	0.0636489	yes
Set	5021.04	0.967887	0.353844	2.73535	0.00623138	0.0636817	yes
Zbtb20	12110.1	-0.948334	0.346766	-2.7348	0.00624189	0.0637492	yes
Lekr1	103.127	-1.90494	0.69677	-2.73396	0.0062578	0.0638382	yes
Steap3	5038.82	-1.35886	0.497037	-2.73393	0.00625842	0.0638382	yes
Fam131a	90.3212	-2.10979	0.772011	-2.73285	0.00627896	0.0639138	yes
Gm56543	8.05809	-1.97534	0.722959	-2.7323	0.0062893	0.0639138	no
Hacd1	1478.06	1.18621	0.43411	2.73251	0.00628537	0.0639138	yes
Rint1	364.393	-1.35004	0.494096	-2.73234	0.00628869	0.0639138	yes
Rpn2	7993.65	-0.621011	0.227254	-2.73268	0.00628214	0.0639138	yes
S100pbp	192.803	-1.47686	0.540371	-2.73305	0.00627501	0.0639138	yes
Cth	18.8131	-3.88515	1.42273	-2.73077	0.00631859	0.0641716	no
Marchf8	396.265	-1.53632	0.562643	-2.73054	0.006323	0.0641765	yes
Nav1	283.735	-1.55621	0.570139	-2.72953	0.00634256	0.064335	yes
Man2a1	1986.93	-1.41999	0.520291	-2.72922	0.00634846	0.0643549	yes
Camta1	446.257	1.36682	0.501281	2.72665	0.00639818	0.0648187	yes
Trappc6b	2160.66	1.06456	0.39047	2.72636	0.00640373	0.0648348	yes
Apol9b	71.3856	-2.73014	1.0021	-2.72441	0.00644164	0.0650877	no
Snrpn	977.307	1.36331	0.500432	2.72426	0.00644464	0.0650877	yes
Tmem147os	95.9288	-1.71404	0.629098	-2.7246	0.006438	0.0650877	yes
Ubb	59511.7	0.599265	0.219954	2.72451	0.00643978	0.0650877	yes
Lcn2	47.7607	-3.15425	1.15795	-2.724	0.00644969	0.0650985	no
A530020G20Rik	25.4719	-3.27829	1.20383	-2.72321	0.00646513	0.065214	no
Ly6c1	11330.1	-1.58387	0.581835	-2.72221	0.00648479	0.0653719	yes
Zfp781a	47.3583	-1.93366	0.710449	-2.72174	0.00649397	0.0654241	yes
8430436N08Rik	21.7779	-2.96519	1.08995	-2.72048	0.00651876	0.0656334	no
Bnip3	916.058	-1.33848	0.4921	-2.71993	0.00652961	0.0656987	yes
C1ra	10169.4	-1.06985	0.393396	-2.71954	0.00653731	0.0656987	yes
Usp54	281.585	-1.52535	0.560881	-2.71957	0.00653676	0.0656987	yes
Vmn2r3	2.09345	3.28454	1.20815	2.71865	0.00655487	0.0658347	no
Sertad4	504.124	-1.7531	0.644964	-2.71814	0.00656507	0.0658967	yes
Sfxn2	265.571	-1.53858	0.566085	-2.71793	0.00656925	0.0658981	yes
Farp2	123.953	-1.8989	0.69877	-2.7175	0.0065778	0.065903	yes
Thra	952.258	-1.04772	0.385526	-2.71764	0.00657503	0.065903	yes
Gpcpd1	1435.7	1.37734	0.507009	2.71659	0.00659583	0.0660432	yes
Katna1	1116.19	1.47465	0.543095	2.71527	0.00662225	0.0662671	yes
Vti1a	634.269	1.54227	0.568184	2.71438	0.00663994	0.0664035	yes
Ptpn3	74.0067	-1.91836	0.706853	-2.71394	0.00664879	0.0664513	no
Arsj	137.248	-2.19764	0.810051	-2.71297	0.00666838	0.0666063	no
Slc22a18	72.6245	-2.66682	0.98307	-2.71274	0.00667287	0.0666105	no
Lrp3	193.511	-1.62595	0.599562	-2.71189	0.00669007	0.0667414	yes
Stard9	747.954	-1.28947	0.475597	-2.71127	0.00670255	0.0668251	yes
D630045J12Rik	166.672	-1.72072	0.634729	-2.71095	0.00670909	0.0668427	yes
Zfp33b	115.94	-1.55814	0.574794	-2.71078	0.0067125	0.0668427	yes
Procr	3443.41	1.53723	0.567193	2.71025	0.00672333	0.0669098	yes
Epha2	85.0893	2.53182	0.934543	2.70916	0.00674545	0.0670891	yes
H2az1	9060.24	1.10944	0.409597	2.70862	0.00675632	0.0671563	yes
Tnfrsf1b	212.458	-1.90029	0.701764	-2.70788	0.00677147	0.067266	yes
Zdhhc1	454.523	-1.43187	0.528995	-2.70678	0.00679392	0.0674086	yes
Zfyve9	112.542	-1.77506	0.655784	-2.70677	0.00679408	0.0674086	yes
Brd8	1615.62	1.36359	0.504137	2.70481	0.00683438	0.0676446	yes
Gm56649	6.92398	-3.92782	1.45216	-2.70481	0.0068343	0.0676446	no
Npdc1	2299.94	-1.16411	0.430386	-2.70481	0.00683442	0.0676446	yes
Rtn4rl1	539.104	1.43083	0.528914	2.70521	0.00682605	0.0676446	yes
Ackr3	4809.49	-1.28712	0.476042	-2.7038	0.00685508	0.067808	yes
Myo10	572.232	1.81681	0.672056	2.70336	0.00686415	0.0678567	yes
Pirt	23.6566	-4.22716	1.56409	-2.70264	0.00687914	0.0679638	no
Acsf2	144.435	-1.7214	0.637119	-2.70185	0.00689554	0.0680846	yes
Wdr91	207.03	-1.86314	0.68989	-2.70063	0.00692075	0.0682923	yes
Def6	83.1522	-1.71909	0.637081	-2.69838	0.00696769	0.068714	yes
Klk8	39.595	4.20081	1.55751	2.69713	0.00699398	0.0688901	yes
Prss53	12.8009	-3.30038	1.22359	-2.69729	0.00699065	0.0688901	no
Tmeff1	61.87	-2.46938	0.915645	-2.69687	0.00699942	0.0689021	no
Serpina3n	2223.86	-1.53283	0.568433	-2.69659	0.00700531	0.0689186	yes
Dync2h1	388.213	-1.67478	0.621125	-2.69636	0.00701019	0.0689251	yes
Brd3	1962.66	1.12568	0.417721	2.69482	0.00704257	0.0691187	yes
Pcolce	18252.4	-0.709901	0.263416	-2.69498	0.00703925	0.0691187	yes
Zfp648	5.54803	-5.69198	2.11207	-2.69498	0.00703926	0.0691187	no
Gm36426	2.44418	3.92742	1.45786	2.69395	0.00706104	0.0692584	no
Pla2g4a	654.788	-1.53509	0.569918	-2.69353	0.00707	0.0693047	yes
Hint1	4682.49	0.538609	0.200054	2.69233	0.00709556	0.0695135	yes
Ppp1r3c	636.106	2.07393	0.770433	2.6919	0.00710467	0.0695611	yes
Glt28d2	14.2917	-3.46217	1.28666	-2.69083	0.00712752	0.069743	no
Ndufb6	2315.9	0.680111	0.25279	2.69042	0.00713625	0.0697866	yes
Dop1b	149.244	-1.68318	0.625761	-2.68981	0.00714932	0.0698726	yes
Ctsl	17564	-0.798024	0.296827	-2.68852	0.00717705	0.0700795	yes
Trmt44	78.2613	-2.0371	0.757729	-2.68842	0.00717906	0.0700795	no
Nhsl3	262.9	-1.54662	0.575349	-2.68814	0.00718505	0.070096	yes
Gm36283	4.34525	5.6694	2.10964	2.68738	0.00720147	0.0702144	no
Cdc42bpg	9.08226	-2.66115	0.990435	-2.68685	0.00721285	0.0702833	no
Glb1l	258.065	-1.6229	0.604191	-2.68608	0.00722967	0.0704053	yes
Comp	610.542	-2.436	0.9075	-2.6843	0.00726815	0.0706545	yes
Dhrs9	10.7136	-3.76138	1.40125	-2.6843	0.00726823	0.0706545	no
Il34	853.723	1.52402	0.567683	2.68462	0.00726113	0.0706545	yes
Gm6525	9.10833	-2.28138	0.85007	-2.68376	0.00727992	0.070726	no
Cd46	73.099	-1.86097	0.693789	-2.68233	0.0073111	0.0709867	no
Gm7361	5.25423	-5.61358	2.09434	-2.68036	0.00735434	0.0713642	no
2510002D24Rik	143.474	-1.70908	0.637793	-2.67967	0.00736939	0.0714677	yes
Gucy1a2	117.567	2.10022	0.784037	2.67873	0.00739017	0.0715845	no
Pcdhb20	89.7778	-2.2761	0.849692	-2.67873	0.00739019	0.0715845	no
Sgip1	804.863	1.60055	0.597628	2.67818	0.00740242	0.0716605	yes
Tbca	1883.38	0.493794	0.184393	2.67794	0.00740757	0.0716679	yes
Fbxo36	101.011	-1.80456	0.674121	-2.67692	0.00743035	0.0718458	yes
Nfatc2ip	18.9011	-2.44503	0.913759	-2.67579	0.00745533	0.0720447	no
Gm15963	27.9401	-2.63841	0.986315	-2.67502	0.00747249	0.0721252	no
Ss18l2	720.312	1.17729	0.440081	2.67517	0.00746903	0.0721252	yes
Slc43a3	3263.54	-1.35482	0.50663	-2.67418	0.00749115	0.0722627	yes
Bcl9	655.384	1.67094	0.625153	2.67284	0.00752119	0.0724701	yes
Peg3	1220.07	-1.63377	0.611252	-2.67283	0.00752153	0.0724701	yes
Slc37a3	577.511	-1.30894	0.489999	-2.67132	0.00755533	0.0727529	yes
Piwil2	10.1063	-4.57409	1.71256	-2.67091	0.00756454	0.0727987	no
P3h2	328.183	2.51492	0.94227	2.669	0.00760775	0.0731715	yes
Atp7b	31.2232	-3.41094	1.27847	-2.668	0.00763049	0.0733039	no
Lmx1b	3.6888	-4.31283	1.61648	-2.66804	0.00762953	0.0733039	no
Hvcn1	162.197	-1.77044	0.663709	-2.66749	0.00764195	0.0733708	yes
Hecw2	134.356	-2.01416	0.755259	-2.66685	0.00765652	0.0734675	no
Ugdh	4352.16	-1.18975	0.446351	-2.66551	0.00768727	0.0737193	yes
Mmp23	2001.96	-1.54554	0.580247	-2.66359	0.00773112	0.074075	yes
Ndufc1	1867.89	0.894814	0.335955	2.66349	0.00773343	0.074075	yes
Timm17a	3095.28	1.13683	0.426887	2.66306	0.00774334	0.0741265	yes
Tm7sf2	52.1889	-1.75845	0.660476	-2.6624	0.00775849	0.074228	yes
Gsn	250005	-1.62457	0.610398	-2.6615	0.00777934	0.0743839	yes
Lsamp	12.2843	-3.96063	1.48834	-2.6611	0.00778852	0.0744282	no
Hoxa7	541.725	1.49789	0.562975	2.66067	0.00779861	0.074481	yes
Rex1bd	1357.06	0.849842	0.319439	2.66042	0.00780426	0.0744915	yes
Gm3604	80.0556	-1.99211	0.749563	-2.65769	0.00786771	0.0750127	no
Pold4	1013.19	1.04626	0.393675	2.65768	0.00786805	0.0750127	yes
Ust	561.891	-1.50065	0.564727	-2.6573	0.00787682	0.0750195	yes
Zfp512	684.972	1.10955	0.417555	2.65726	0.00787795	0.0750195	yes
Daam1	400.771	1.54408	0.581617	2.6548	0.00793566	0.0754372	yes
Lima1	2556.43	-1.14158	0.430002	-2.65482	0.00793515	0.0754372	yes
Mfn2	1325.95	1.3988	0.526891	2.65482	0.00793516	0.0754372	yes
Eva1a	28.6984	3.9142	1.47524	2.65327	0.00797151	0.075734	no
Gm13583	3.76267	3.79329	1.42992	2.65279	0.00798292	0.0757983	no
Itpk1	587.649	1.78771	0.674142	2.65183	0.00800571	0.0759706	yes
Dhdh	187.226	-1.35555	0.511319	-2.65109	0.00802319	0.0760922	yes
Plekhg2	561.045	1.49591	0.564515	2.6499	0.00805156	0.0762728	yes
Rassf2	594.324	-1.60253	0.604748	-2.64992	0.00805114	0.0762728	yes
Gfpt2	4045.03	-1.4406	0.543786	-2.64921	0.00806812	0.0763854	yes
Aak1	534.258	-1.45652	0.549873	-2.64882	0.00807722	0.0764208	yes
Pcdhb17	203.381	-1.59636	0.602706	-2.64866	0.00808121	0.0764208	yes
Gm38190	11.3102	-2.70416	1.02109	-2.64832	0.00808936	0.0764536	no
Slc35d3	2.57449	4.91138	1.85672	2.64519	0.00816445	0.0771186	no
Plcb1	382.186	1.61428	0.610544	2.644	0.00819326	0.0773461	yes
1500009L16Rik	1135.27	1.35651	0.513233	2.64306	0.00821594	0.0775154	yes
H2bc24	6.4247	4.15513	1.57305	2.64145	0.00825527	0.0778415	no
Isca1	2708.94	1.01639	0.384977	2.64014	0.00828712	0.0780968	yes
AW551984	582.795	-1.86268	0.705733	-2.63936	0.00830626	0.078196	yes
Trpc3	330.845	2.30915	0.874901	2.63932	0.00830722	0.078196	no
Cplane1	238.603	-1.44574	0.54792	-2.6386	0.00832495	0.0783178	yes
Vps52	1084.52	1.22871	0.465932	2.63711	0.00836157	0.078617	yes
Atp2b4	1510.02	1.12738	0.427926	2.63453	0.00842546	0.0791722	yes
Kif26a	3.36444	4.90985	1.86439	2.6335	0.00845111	0.0793675	no
Gstm2	6056.12	-0.964315	0.366305	-2.63255	0.0084747	0.0795297	yes
Nt5c1b	3.01682	-4.55995	1.73223	-2.63241	0.00847811	0.0795297	no
Emcn	429.795	2.32869	0.884777	2.63195	0.00848962	0.079592	yes
Wdfy2	357.649	-1.3728	0.521888	-2.63045	0.00852718	0.0798983	yes
Id2	937.223	-1.5128	0.575238	-2.62987	0.00854175	0.079989	yes
Il1rl2	729.053	-1.52807	0.581229	-2.62903	0.00856292	0.0801412	yes
Gm48342	8.30893	-3.75784	1.42984	-2.62815	0.00858501	0.0802102	no
Otoa	20.4032	-4.20775	1.60088	-2.6284	0.00857867	0.0802102	no
Tceanc	232.923	-1.70696	0.64947	-2.62824	0.00858278	0.0802102	yes
Rnf7	3878.39	1.03347	0.393263	2.62795	0.00859017	0.0802125	yes
Tsc22d2	463.244	-1.49823	0.570195	-2.62757	0.00859975	0.0802562	yes
Atp5mf	2794.32	0.513581	0.195513	2.62683	0.00861831	0.0803835	yes
Slc26a3	3.17459	3.73993	1.42433	2.62574	0.00864598	0.0805816	no
Tmem204	1168.52	1.39238	0.530307	2.62561	0.00864942	0.0805816	yes
H2-K1	6613.74	-0.777916	0.296429	-2.6243	0.00868285	0.080847	yes
Ifit1	798.927	-1.80179	0.686663	-2.62398	0.00869099	0.0808767	yes
Ankrd55	36.2007	-2.97567	1.1345	-2.6229	0.00871844	0.081086	no
Ranbp1	4405.7	0.964385	0.36783	2.62182	0.00874604	0.0812248	yes
St3gal5	87.7401	-2.17791	0.830712	-2.62174	0.00874828	0.0812248	no
Tmem59l	6.50274	4.92964	1.8801	2.62201	0.00874139	0.0812248	no
Ppp1r1a	117.62	2.41938	0.923467	2.61989	0.00879572	0.0816189	no
Acss3	242.567	-1.67519	0.639587	-2.61917	0.00881446	0.0817464	yes
Asl	702.765	0.875975	0.33454	2.61845	0.00883303	0.0817975	yes
Csgalnact2	919.912	-1.16156	0.443653	-2.61818	0.00883999	0.0817975	yes
Cyb5r3	9231.23	0.816423	0.311814	2.6183	0.00883686	0.0817975	yes
Dlg4	344.066	-1.44454	0.551669	-2.61849	0.00883208	0.0817975	yes
Napepld	167.648	1.95092	0.745217	2.61792	0.00884668	0.081813	no
Plekha2	1444.47	1.15878	0.442736	2.61732	0.00886239	0.0819119	yes
Cct6a	4835.06	1.00714	0.384984	2.61607	0.00889486	0.0821655	yes
Glis3	165.12	-1.91751	0.733507	-2.61416	0.00894465	0.0825788	no
Pcdh1	145.475	1.91162	0.731664	2.6127	0.00898297	0.0827456	yes
Rab7b	1222.17	-1.39627	0.534313	-2.6132	0.00896988	0.0827456	yes
Rfc3	737.177	1.53122	0.586012	2.61295	0.00897641	0.0827456	yes
Scp2	4687.25	0.803143	0.307392	2.61276	0.00898139	0.0827456	yes
Astn1	103.296	3.71451	1.42207	2.61204	0.00900035	0.082859	no
Pcdhga5	135.649	-1.95773	0.749674	-2.61144	0.00901625	0.0829586	yes
Rspo3	59.8631	-2.73328	1.04693	-2.61075	0.00903445	0.0830794	no
Tmc4	81.3128	-1.71652	0.657537	-2.61053	0.00904014	0.0830849	yes
Cdc37	3386.96	1.08419	0.415565	2.60895	0.00908217	0.0832838	yes
Cited1	44.6904	-3.89944	1.4944	-2.60937	0.00907083	0.0832838	no
Gm48780	2.45135	-4.51372	1.72998	-2.60911	0.00907787	0.0832838	no
Tspan15	394.447	2.43915	0.934791	2.60931	0.00907262	0.0832838	yes
Gm28268	82.2781	-0.98714	0.378396	-2.60875	0.00908746	0.0832855	yes
Fuca2	401.456	-1.47739	0.566697	-2.60702	0.00913347	0.0836603	yes
Abcc6	6.51336	-4.9694	1.90702	-2.60585	0.00916474	0.0838058	no
Phc3	2275.91	1.17201	0.449749	2.60591	0.00916299	0.0838058	yes
Ring1	63.1446	-1.52399	0.584769	-2.60614	0.00915696	0.0838058	yes
Zfp318	241.321	-1.56341	0.600129	-2.60512	0.00918412	0.0839361	yes
Gm47248	29.4006	-1.62864	0.625226	-2.60488	0.00919058	0.0839482	no
Arap2	351.852	1.76797	0.678819	2.60448	0.00920139	0.0839999	yes
Gbp2	1085.59	-1.33283	0.511828	-2.60407	0.00921245	0.084054	yes
Hes7	1.59431	3.55923	1.36763	2.60249	0.00925506	0.0843956	no
Bdkrb2	121.523	-2.50044	0.960983	-2.60195	0.00926941	0.0844322	no
Smarcc2	1591.22	1.18158	0.454092	2.60207	0.00926635	0.0844322	yes
Rfx2	134.722	-1.76223	0.677332	-2.60173	0.00927558	0.0844414	yes
Cbx8	73.4062	-1.69207	0.650436	-2.60145	0.00928318	0.0844635	no
Dmxl1	279.459	-1.44789	0.556689	-2.60089	0.00929811	0.0844899	yes
Gap43	143.701	-2.64946	1.01865	-2.60096	0.00929621	0.0844899	no
Gm20422	4.1279	-3.95193	1.51953	-2.60077	0.00930159	0.0844899	no
Gm48604	19.935	-3.15576	1.21355	-2.60044	0.00931038	0.0845227	no
Gcat	387.252	-1.64745	0.63365	-2.59994	0.00932402	0.0845996	yes
Ltbp3	1229.27	-1.20782	0.464817	-2.59848	0.00936378	0.0849131	yes
Snu13	3609.45	0.886087	0.341144	2.5974	0.00939336	0.0851342	yes
Ccl27al	6.73646	-2.70961	1.04384	-2.5958	0.00943697	0.0854802	no
Pcp4	6.92985	5.00727	1.92926	2.59543	0.00944723	0.0854802	no
Wdr83os	2138.68	0.848993	0.32711	2.59544	0.00944698	0.0854802	yes
Has1	1029.08	-2.10648	0.811828	-2.59474	0.00946622	0.0855483	no
Has2os	77.7943	-1.63988	0.632059	-2.5945	0.00947283	0.0855483	yes
Hspb7	120.483	2.79405	1.07703	2.59421	0.00948094	0.0855483	no
Paqr6	183.96	-1.59558	0.614971	-2.59456	0.00947113	0.0855483	yes
Sesn1	2086.97	1.38075	0.532206	2.5944	0.00947572	0.0855483	yes
Smdt1	2463.31	0.672421	0.25922	2.59401	0.0094863	0.0855495	yes
Bicc1	2526.66	-1.19838	0.462061	-2.59354	0.00949925	0.085619	yes
5430435K18Rik	2.25206	3.92687	1.51442	2.59299	0.00951446	0.0857088	no
5830432E09Rik	6.14312	4.11136	1.58573	2.59272	0.00952189	0.0857285	no
Rnf146	429.898	-1.36839	0.52782	-2.59252	0.00952746	0.0857314	yes
Ccn5	690.908	-1.99761	0.770692	-2.59198	0.00954267	0.085821	yes
Slc10a4-ps	3.13477	5.19296	2.00364	2.59176	0.00954855	0.0858267	no
Cacnb3	536.044	1.89392	0.730904	2.59121	0.00956398	0.0858708	yes
Stoml2	1642.02	0.907632	0.350266	2.59127	0.00956237	0.0858708	yes
Flrt1	23.2669	-2.58063	0.996936	-2.58856	0.00963778	0.0863911	no
P2ry6	22.2036	-3.45039	1.33291	-2.58862	0.00963609	0.0863911	no
Ptpdc1	301.265	-1.48533	0.573789	-2.58863	0.00963594	0.0863911	yes
Marcks	6494.08	-1.04579	0.404136	-2.58772	0.00966128	0.0865068	yes
Pcsk2	13.871	-3.17056	1.22517	-2.58785	0.00965773	0.0865068	no
Chn1	1308.37	1.53977	0.595193	2.58701	0.00968115	0.0865425	yes
Gm56952	15.973	-1.64449	0.635649	-2.58711	0.00967851	0.0865425	no
Mapk10	6.89879	-3.06116	1.18323	-2.58711	0.00967839	0.0865425	no
Myocos	3.77045	-5.1356	1.98544	-2.58663	0.00969201	0.0865922	no
Foxj2	22.0231	-2.74694	1.06212	-2.58629	0.0097016	0.0866305	no
Adamts19	145.81	-2.58509	0.999762	-2.5857	0.00971814	0.0867308	no
Clcn5	916.097	-1.52859	0.591287	-2.58519	0.00973246	0.0868112	yes
Klf14	22.9601	-3.68309	1.42488	-2.58485	0.00974222	0.0868508	no
Ddx31	72.9411	-2.01982	0.781465	-2.58465	0.00974772	0.0868525	no
Cdc42bpa	2185.63	1.4113	0.546104	2.5843	0.0097577	0.0868941	yes
Gnaz	79.2531	-1.57924	0.611648	-2.58194	0.00982477	0.0874437	no
Nos3	11.887	3.40615	1.3195	2.5814	0.00984003	0.0875318	no
Kcnu1	20.7804	-3.3817	1.31038	-2.5807	0.00986003	0.087662	no
Dcaf12l1	49.8025	-2.32084	0.899609	-2.57983	0.00988491	0.0878176	no
Fam219a	91.1463	2.03878	0.790314	2.57971	0.00988828	0.0878176	no
Dazap2	7122.27	0.838721	0.325213	2.57899	0.00990909	0.0879546	yes
Fbxl22	413.186	1.88234	0.73	2.57854	0.00992184	0.08802	no
Ppp2r2b	67.2345	-3.17075	1.22995	-2.57794	0.00993901	0.0880768	no
Slc5a3	1102.57	1.11549	0.432704	2.57794	0.00993903	0.0880768	yes
Tcerg1	1554.44	1.40442	0.544905	2.57736	0.00995573	0.088177	yes
Qpct	1380.21	-1.63814	0.635637	-2.57716	0.00996164	0.0881815	yes
Ccdc74a	38.3453	-2.00964	0.780105	-2.57612	0.00999164	0.0883993	no
Hivep1	463.829	-1.50181	0.583264	-2.57484	0.0100286	0.088678	yes
Ssh1	1058.98	1.27778	0.496629	2.57291	0.0100849	0.0891277	yes
Kcnd1	160.585	-1.6612	0.645742	-2.57255	0.0100951	0.0891701	yes
Fgf13	141.433	2.31981	0.901952	2.57198	0.0101117	0.0892203	no
Inpp1	363.12	-1.54326	0.599999	-2.57211	0.0101082	0.0892203	yes
Duox1	128.994	-2.18474	0.849758	-2.57101	0.0101402	0.0893753	no
Gm16958	16.8647	-3.26193	1.2687	-2.57107	0.0101384	0.0893753	no
Map2	212.116	2.11783	0.823932	2.5704	0.0101582	0.0894374	yes
Ret	189.846	-2.09726	0.815882	-2.57054	0.0101539	0.0894374	yes
Selenop	19021	-1.08325	0.421507	-2.56995	0.0101712	0.0895032	yes
Arl10	125.307	-1.40151	0.545409	-2.56965	0.0101802	0.0895125	yes
Wdr13	593.848	1.39098	0.541334	2.56955	0.0101832	0.0895125	yes
Hdac4	632.744	-1.1398	0.44363	-2.56925	0.0101918	0.0895395	yes
Gm6878	60.3235	-2.01029	0.782538	-2.56894	0.010201	0.0895727	yes
Smad3	844.031	-1.14238	0.444836	-2.5681	0.0102258	0.0897419	yes
Gpr4	50.7146	3.15363	1.22828	2.56751	0.0102431	0.0898454	no
Fkbp9	8451.28	-0.852199	0.332018	-2.56673	0.0102663	0.0900013	yes
Lum	63232.1	-1.3799	0.537838	-2.56564	0.0102985	0.0902347	yes
Cxcr4	11.5838	-2.32817	0.907697	-2.56493	0.0103198	0.0903729	no
Cdkn2c	468.321	1.34371	0.524054	2.56406	0.0103455	0.0904858	yes
Gyg1	1609.9	1.13705	0.44348	2.56393	0.0103493	0.0904858	yes
Prdm9	17.281	-2.63815	1.02886	-2.56416	0.0103427	0.0904858	no
Gm32036	14.4394	-3.13337	1.22257	-2.56294	0.010379	0.0906968	no
Hmgcs2	837.534	-1.82735	0.713241	-2.56204	0.0104059	0.0908838	yes
Arid4a	673.736	1.52869	0.596838	2.56131	0.0104278	0.0910262	yes
Gm47541	4.71972	-4.3689	1.70659	-2.56002	0.0104666	0.0913162	no
Foxo6	2.55585	-3.81192	1.48923	-2.55966	0.0104774	0.0913612	no
Rpa1	1416.5	1.18818	0.464352	2.5588	0.0105034	0.0915395	yes
Zfp995	124.056	-1.5608	0.610175	-2.55796	0.0105288	0.0917116	yes
Lrrc32	2039.99	1.49145	0.583118	2.55771	0.0105365	0.0917297	yes
P2ry2	122.86	-1.78904	0.699868	-2.55625	0.0105807	0.0920657	yes
Erich4	2.5536	5.02802	1.96735	2.55573	0.0105965	0.0921112	no
Gm47204	19.3807	-2.73772	1.07151	-2.55501	0.0106185	0.0921112	no
Heca	294.595	-1.52536	0.596961	-2.55521	0.0106123	0.0921112	yes
Or52n4	2.81878	-4.71557	1.84549	-2.55518	0.0106133	0.0921112	no
Sema3c	2335.75	-1.58151	0.61886	-2.55552	0.0106029	0.0921112	yes
Sema5a	956.419	1.71396	0.670833	2.55497	0.0106198	0.0921112	yes
Gfra1	2820.99	-1.72582	0.675581	-2.55457	0.0106319	0.0921189	yes
Sec14l1	823.463	-1.5443	0.604491	-2.55472	0.0106274	0.0921189	yes
Smoc2	42122.1	-1.60728	0.629337	-2.55393	0.0106516	0.0922405	yes
Gm47601	6.06669	-3.5503	1.39035	-2.55354	0.0106636	0.0922951	no
Asphd2	22.957	-2.35647	0.923197	-2.55251	0.010695	0.0925185	no
5430421F17Rik	4.76209	5.41053	2.12012	2.552	0.0107108	0.0925817	no
Bambi	445.852	-1.8272	0.716014	-2.5519	0.0107137	0.0925817	yes
Wnt2	491.399	-1.88982	0.740643	-2.5516	0.010723	0.0926134	yes
Cct3	4003.3	0.799813	0.313542	2.5509	0.0107446	0.0926467	yes
Cmklr1	41.6724	-1.87424	0.734888	-2.55037	0.0107609	0.0926467	no
Galm	164.223	-1.96243	0.769454	-2.55042	0.0107594	0.0926467	no
Gbp9	92.6016	-1.86585	0.73137	-2.55117	0.0107362	0.0926467	no
Ggcx	1297.2	-1.10408	0.432909	-2.55038	0.0107606	0.0926467	yes
Prkacb	2244.21	1.19763	0.46946	2.55107	0.0107392	0.0926467	yes
Cct7	5565.79	0.804354	0.315424	2.55008	0.0107699	0.0926757	yes
Gm20682	3.9092	-3.64784	1.43106	-2.54905	0.0108016	0.0928992	no
Gm17690	11.3743	-2.57365	1.01019	-2.54768	0.0108441	0.0932161	no
Acp5	272.761	-1.96271	0.770606	-2.54697	0.0108662	0.0932588	yes
Fez1	1316.62	-1.51478	0.594682	-2.54722	0.0108586	0.0932588	yes
Gm28068	1.46392	-3.62091	1.42159	-2.54708	0.0108628	0.0932588	no
Nqo1	347.548	-1.61616	0.634648	-2.54655	0.0108795	0.0932749	yes
Triap1	1153.63	1.52055	0.597089	2.5466	0.0108778	0.0932749	yes
Inpp5d	3.00941	5.15269	2.02362	2.54627	0.0108881	0.0932997	no
Plxdc2	2311.23	-1.37491	0.540056	-2.54586	0.0109009	0.0933604	yes
Ccl8	621.287	-2.02057	0.79462	-2.54281	0.0109964	0.0941287	yes
Fam174b	73.7931	-2.19441	0.863158	-2.5423	0.0110124	0.0942167	no
Arl4d	225.324	-2.14659	0.844474	-2.54192	0.0110245	0.0942416	yes
Hotairm1	65.8094	1.23988	0.487788	2.54185	0.0110269	0.0942416	yes
Acss1	376.003	2.74986	1.08212	2.54119	0.0110477	0.0942714	no
Hnrnpc	5479.21	0.821762	0.323372	2.54123	0.0110463	0.0942714	yes
Synrg	187.604	-1.53491	0.603963	-2.5414	0.011041	0.0942714	yes
Rassf8	381.789	-1.75107	0.689346	-2.54019	0.0110794	0.0944928	yes
Dusp4	52.7719	2.4622	0.96961	2.53937	0.0111053	0.0946647	no
Gm16263	2.93682	-4.77456	1.88048	-2.53902	0.0111165	0.0947102	no
Gna14	675.694	1.98764	0.782927	2.53873	0.0111256	0.0947384	yes
Msx2	2.22518	4.70071	1.85195	2.53825	0.0111408	0.0948183	no
Kcnk5	169.198	-1.85801	0.732111	-2.53789	0.0111524	0.094868	yes
Arhgdib	2275.46	1.7784	0.700962	2.53709	0.0111778	0.0950342	yes
Cfap74	75.0266	-1.68196	0.66354	-2.53482	0.0112505	0.0956013	no
Slc2a13	150.426	-1.85924	0.733533	-2.53464	0.0112562	0.0956013	yes
Cpne4	5.23826	-5.09152	2.00978	-2.53337	0.0112972	0.0958506	no
Ormdl3	995.835	1.58091	0.62401	2.53347	0.0112938	0.0958506	yes
Dnah1	182.894	-1.80692	0.713305	-2.53317	0.0113036	0.0958544	yes
Rcn3	11951.9	-0.822236	0.324713	-2.53219	0.0113352	0.0960729	yes
Gm16152	24.0459	-2.71735	1.07349	-2.53133	0.0113631	0.0962098	no
Gm29394	14.3128	-1.9934	0.787473	-2.53139	0.0113612	0.0962098	no
2810021J22Rik	120.023	-1.82347	0.720726	-2.53005	0.0114046	0.0962708	yes
Col5a2	12311.1	-1.20342	0.475717	-2.5297	0.011416	0.0962708	yes
Frat2	6.37657	3.30935	1.30821	2.52967	0.0114169	0.0962708	no
Gpr22	16.6496	-3.23798	1.27981	-2.53005	0.0114045	0.0962708	no
Phf11b	97.7746	-2.05205	0.811042	-2.53014	0.0114018	0.0962708	no
Spsb4	46.0012	-2.73733	1.0821	-2.52966	0.0114175	0.0962708	no
Syap1	1257	1.1028	0.435882	2.53005	0.0114048	0.0962708	yes
Trabd2b	942.351	1.31033	0.517819	2.53049	0.0113904	0.0962708	yes
Iqck	85.1799	-1.39444	0.551543	-2.52825	0.0114631	0.096606	yes
Snrnp27	1293.08	1.01736	0.402654	2.52664	0.0115161	0.0970021	yes
Gm47428	187.799	-0.53946	0.213574	-2.52587	0.0115412	0.097164	yes
Tpm3-rs7	12.2636	0.859004	0.340231	2.52477	0.0115774	0.0974183	no
Pgm1	1623.6	-1.24587	0.493588	-2.52412	0.0115989	0.097549	yes
Rbm3	11737.9	0.746771	0.295919	2.52357	0.0116171	0.0976516	yes
Gm56824	4.33081	-2.78172	1.10267	-2.52271	0.0116455	0.0978401	no
Slc15a3	31.6087	3.0924	1.22607	2.52221	0.0116621	0.097929	no
Ncl	4292.17	0.737722	0.292633	2.52098	0.0117029	0.0981707	yes
Vstm5	31.2454	-2.69759	1.07	-2.52111	0.0116985	0.0981707	no
Ptpmt1	813.859	1.20103	0.476505	2.52049	0.011719	0.0982555	yes
Bicd1	168.019	-1.78573	0.708998	-2.51867	0.0117801	0.0987169	yes
Chd4	1591.42	0.915134	0.363563	2.51713	0.0118316	0.0990594	yes
Ctsh	2638.47	-1.22849	0.488124	-2.51675	0.0118442	0.0990594	yes
Hmgb1	13172.9	0.678708	0.269659	2.51691	0.0118388	0.0990594	yes
Tbc1d30	5.08679	3.78578	1.50425	2.51672	0.0118452	0.0990594	no
B4galt1	5084.92	-0.902967	0.358825	-2.51646	0.0118541	0.0990832	yes
Acer2	49.3954	3.04116	1.20893	2.51559	0.0118833	0.099226	no
Lrrtm3	15.3676	-3.3593	1.33531	-2.51574	0.0118782	0.099226	no
Sh3bp5	521.676	-1.50106	0.596788	-2.51523	0.0118954	0.0992759	yes
Cpz	136.362	-2.88608	1.14842	-2.51309	0.011968	0.0998313	no
Zfp385b	41.213	-1.94162	0.772663	-2.5129	0.0119743	0.0998328	no
Neurl2	85.956	1.85031	0.736669	2.51173	0.0120141	0.100113	no
Jdp2	19.3399	-1.17633	0.468452	-2.5111	0.0120355	0.100241	no
Nap1l1	5327.42	0.874335	0.348471	2.50906	0.0121052	0.100769	yes
Hpgds	3.60026	3.67143	1.46408	2.50766	0.0121532	0.101118	no
Ppp1r18	742.038	1.15201	0.45943	2.50747	0.01216	0.101123	yes
Pcdhga11	47.8648	-2.42736	0.968171	-2.50716	0.0121705	0.101159	no
Zzz3	520.718	-1.22282	0.487921	-2.50618	0.0122043	0.101388	yes
Hba-a2	8.89813	2.56651	1.02456	2.505	0.0122451	0.101675	no
Xndc1	116.633	-1.51458	0.60473	-2.50455	0.0122608	0.101754	yes
Srp14	3360.67	0.717323	0.286513	2.50364	0.0122924	0.101965	yes
Sf3b1	7448.55	0.936631	0.374283	2.50247	0.0123331	0.10225	yes
Nat8f7	2.18827	-4.11015	1.64311	-2.50144	0.0123688	0.102494	no
Asap3	315.207	-1.63113	0.652708	-2.49902	0.0124537	0.103146	yes
Tspan17	1162.72	1.15474	0.462158	2.49858	0.0124693	0.103222	yes
H2-Q4	37.5934	-1.80032	0.720606	-2.49834	0.0124776	0.103239	no
Ctnnd2	4.11974	-2.95876	1.18476	-2.49735	0.0125125	0.103475	no
Naaa	1475.45	-1.14976	0.460484	-2.49685	0.0125301	0.103534	yes
Tesc	667.438	2.28502	0.915184	2.49679	0.0125323	0.103534	yes
Fap	2232.48	-1.09449	0.438423	-2.49644	0.0125448	0.103585	yes
Gm11494	3.51366	-5.03221	2.0164	-2.49563	0.0125733	0.103768	no
Tmem273	97.3856	3.36175	1.34768	2.49447	0.0126144	0.104055	no
Gclc	213.691	-1.6036	0.643094	-2.49357	0.0126464	0.10421	yes
Ndufb7	2267.03	0.839638	0.336767	2.49323	0.0126588	0.10421	yes
Polr3d	350.621	-1.27117	0.509829	-2.49334	0.0126549	0.10421	yes
Zbtb49	60.3713	-1.58896	0.637191	-2.49369	0.0126422	0.10421	yes
Crtc3	627.436	0.991426	0.39788	2.49177	0.0127108	0.104586	yes
Rhpn2	14.5097	-3.96567	1.59243	-2.49032	0.0127628	0.104961	no
Zfp438	90.5534	-1.86469	0.748877	-2.48998	0.012775	0.105008	yes
Nkapl	19.6321	-2.3944	0.961797	-2.48951	0.0127919	0.105094	no
Mgarp	74.8436	-2.15939	0.867586	-2.48897	0.0128114	0.105201	no
Samsn1	5.11463	-1.7286	0.694964	-2.48732	0.0128708	0.105633	no
Ttll3	18.4797	-2.57972	1.03722	-2.48716	0.0128769	0.105633	no
Pink1	2333.45	1.18154	0.475263	2.48608	0.012916	0.105901	yes
Gm38025	5.38112	-4.2066	1.69345	-2.48404	0.01299	0.106427	no
Lef1	16.9375	3.27865	1.31993	2.48396	0.0129932	0.106427	no
Ppfibp2	289.638	1.73902	0.700293	2.48327	0.0130182	0.106534	yes
Rps27l	4935.36	0.71917	0.289609	2.48324	0.0130193	0.106534	yes
Avil	6.24572	-3.84121	1.54728	-2.48256	0.0130441	0.106667	no
Card19	726.209	1.0463	0.421482	2.48244	0.0130487	0.106667	yes
[truncated: 27,733 more rows]

## Sheet: deseq2_fibroblasts
	baseMean	log2FoldChange	lfcSE	stat	pvalue	padj	expressed?	CONTRA_1_F	CONTRA_2_F	CONTRA_3_F	CONTRA_4_F	CONTRA_5_F	CONTRA_6_F	CONTRA_7_F	CONTRA_8_F	CONTRA_9_F	CONTRA_10_F	CONTRA_11_F	CONTRA_12_F	CONTRA_13_F	CONTRA_14_F	IPSI_1_F	IPSI_2_F	IPSI_3_F	IPSI_4_F	IPSI_5_F	IPSI_6_F	IPSI_7_F	IPSI_8_F	IPSI_10_F	IPSI_11_F
D17H6S56E-5	266.778	11.3497	0.706643	16.0615	4.75296e-58	5.09184e-55	yes	0	0	0	0.0191395	0	0.0246609	0	0	0	0	0	0	0	0	11.9633	7.99161	16.1399	17.2226	14.1467	18.3836	1.44196	31.9799	13.0403	8.84827
Birc5	829.589	11.3199	0.571137	19.8199	2.00484e-87	1.07389e-83	yes	0	0.0810486	0.103738	0.137708	0.0837737	0.171602	0.0179855	0	0	0.0966147	0	0.0829688	0	0.115035	141.023	144.96	85.0143	43.8646	123.242	87.9328	289.917	144.271	338.883	36.5995
Kif20a	268.255	11.1497	0.788768	14.1356	2.29011e-45	1.2267e-42	yes	0.0840203	0	0	0	0	0	0.0930825	0	0	0	0	0	0	0	11.9788	19.6814	1.75399	5.74752	29.9542	4.53446	28.874	16.4132	31.2692	3.12196
Ccnb1	738.941	11.138	0.636638	17.495	1.56541e-68	3.35406e-65	yes	0	0.0608845	0.0387507	0.103424	0	0.0727062	0.0587165	0	0.0444061	0	0	0.0620277	0	0	27.9741	92.4116	20.9133	30.4217	68.9506	22.9667	169.937	34.2826	120.422	15.1746
Kif2c	186.279	11.0662	1.00105	11.0546	2.08164e-28	3.84494e-26	yes	0	0	0	0.0187454	0	0	0	0	0	0	0	0	0	0	4.23075	14.0601	4.51178	6.48932	13.8428	0.470642	20.6662	12.1291	27.8388	0
Hmmr	380.045	11.0214	0.746834	14.7575	2.75357e-49	2.10707e-46	yes	0	0.0157343	0	0.0267173	0	0	0	0	0.0136108	0.0371802	0	0	0	0	13.5424	25.9159	4.46711	3.02083	27.0338	3.571	35.1607	17.5052	20.6191	3.30662
Mki67	734.909	10.9122	0.585092	18.6504	1.25225e-77	3.35383e-74	yes	0	0.0117066	0.0225314	0.00496913	0	0.0124134	0.011353	0	0	0	0	0	0	0.012496	7.60413	16.8415	5.64997	3.26002	17.703	4.03941	21.1965	12.7244	13.6475	2.15436
Glipr1	449.404	10.8753	0.643685	16.8953	4.87067e-64	8.69658e-61	yes	0.0600119	0	0	0	0.0702236	0	0.146739	0.458455	0	0.0867408	0	0.0726171	0	0.0501717	33.7109	46.8018	52.3055	81.7025	31.2733	31.4425	145.136	56.4996	214.056	115.946
Knl1	185.999	10.8715	0.851365	12.7695	2.42744e-37	8.38877e-35	yes	0.00936183	0	0	0.00776396	0	0	0	0	0	0	0	0	0	0	11.7676	2.87098	0.316958	3.47092	9.38955	2.82659	9.56488	6.0602	20.6994	0.782358
Nuf2	281.556	10.7623	0.688013	15.6425	3.73702e-55	3.33622e-52	yes	0	0	0.0404089	0.1761	0	0	0	0	0.0273919	0	0	0	0	0.0223336	14.323	28.44	18.3983	7.14909	36.1674	10.4517	40.4772	29.142	40.0832	7.25135
Aspm	233.244	10.638	0.793874	13.4002	6.03348e-41	2.48603e-38	yes	0	0.0153561	0	0	0	0.0126635	0	0	0	0	0	0.00613425	0	0	5.30998	4.05125	1.14271	1.29212	5.46442	2.62445	9.83605	6.49355	5.03519	0.145136
Bub1	175.984	10.5511	0.761337	13.8587	1.12757e-43	5.49074e-41	yes	0.0155791	0	0	0.0153499	0	0.0191655	0	0	0	0	0	0	0	0	4.39936	4.08265	5.00851	4.07108	13.677	2.73581	19.8028	11.2223	13.3963	1.41314
H3c15	109.512	10.4919	0.83883	12.5078	6.76736e-36	2.01385e-33	yes	0	0	0	0	0	0	0	0	0	0	0	0	0	0	20.6361	4.42956	14.8874	15.1528	39.7394	13.4288	14.6885	41.0615	33.532	1.8448
Kif23	214.681	10.445	0.735846	14.1945	9.90656e-46	5.89605e-43	yes	0	0.0361313	0	0.0613627	0	0	0.017622	0.0449684	0	0	0	0	0	0	12.6488	18.861	7.19689	10.6594	23.9661	3.63113	27.1428	21.9302	52.7861	6.49862
Ncapg	212.067	10.4107	0.762479	13.6538	1.91687e-42	8.55641e-40	yes	0	0	0	0	0.033714	0.0175899	0	0	0	0.0233071	0	0	0	0.0118029	4.61349	7.7896	4.41671	1.84844	7.56766	9.26201	31.1487	15.0096	14.7256	2.32448
Kif11	204.441	10.3655	0.730759	14.1846	1.14076e-45	6.43209e-43	yes	0	0	0.0322007	0.0106554	0	0.0133063	0	0	0	0	0	0.0128892	0	0	4.33748	2.17537	3.08904	4.06048	8.75452	3.0177	9.33855	10.7348	15.9571	1.93978
H2ac8	111.037	10.3081	0.733013	14.0626	6.44509e-45	3.28792e-42	yes	0	0	0	0	0	0.130743	0	0	0	0	0	0	0	0	42.9098	25.2417	40.4811	45.4475	43.2803	18.2717	14.4896	64.3957	34.8044	10.1299
Pimreg	209.479	10.1684	0.795067	12.7893	1.88115e-37	6.71759e-35	yes	0	0	0.0577727	0.0765722	0.0461511	0.0477628	0	0	0.0395885	0	0	0	0	0	5.33068	25.4111	14.2231	4.64973	71.0506	12.0276	22.8658	29.8729	51.5268	1.80303
Nek2	97.4783	10.1298	1.06866	9.47899	2.56755e-21	2.61963e-19	yes	0	0	0	0	0	0.0203895	0	0	0	0	0	0	0	0	2.45756	6.22949	1.8651	0	15.2064	0.135779	7.15293	5.20114	8.50008	1.83761
Ulbp1	93.9529	10.0418	0.90095	11.1458	7.50359e-29	1.43546e-26	yes	0	0	0	0	0	0.0106556	0	0	0	0	0	0	0	0	6.5633	4.78782	1.15185	0.0571456	3.49719	4.50254	1.30614	3.28196	7.65231	3.70997
Ska1	90.5007	10.0288	1.03591	9.68119	3.6247e-22	4.04494e-20	yes	0	0.024288	0	0	0	0	0	0	0	0	0	0	0	0	4.92502	6.21332	0.659737	6.49319	10.917	2.71291	6.38806	9.11629	19.7674	0
Kif4	117.418	9.98455	0.782594	12.7583	2.80357e-37	9.1014e-35	yes	0	0	0	0	0	0	0.0118095	0	0	0	0	0	0	0.0173617	3.54177	4.64146	1.22583	0.604836	5.56066	1.51671	4.15168	5.94576	6.54938	1.76203
Ndc80	160.093	9.93813	0.778426	12.767	2.50749e-37	8.39461e-35	yes	0.0408307	0.0472701	0	0	0.0331168	0	0.0283334	0.0433488	0	0	0	0	0	0	6.60026	9.51364	6.6196	11.5938	18.8891	1.21659	12.722	28.0723	29.4888	1.76791
Cdca2	83.9028	9.937	0.9358	10.6187	2.43878e-26	3.48356e-24	yes	0	0	0	0	0	0.0183027	0	0	0	0	0	0	0	0	1.10951	4.56591	2.40896	3.9078	2.40965	1.8875	19.5331	7.14032	12.0423	0.366679
Mmp9	83.0157	9.93077	0.882903	11.2479	2.37279e-29	4.79617e-27	yes	0	0	0.0251056	0	0	0	0	0	0	0	0	0	0	0	2.79462	3.72191	1.32359	10.0454	9.17496	0.187755	2.75925	10.1021	6.95578	6.76542
Pbk	331.943	9.84742	0.790575	12.456	1.29682e-35	3.75481e-33	yes	0	0	0.334772	0.0329381	0.0396399	0.277262	0	0	0	0	0	0.238708	0	0	10.9228	16.8261	12.3657	9.97751	115.409	7.0344	73.9771	60.6589	68.8932	4.24804
Cdca5	92.527	9.8256	0.984354	9.98178	1.83156e-23	2.25534e-21	yes	0	0.0383995	0	0.032608	0	0	0	0	0	0	0	0	0	0	6.95673	7.41604	8.23761	7.09633	6.02453	0	3.44635	22.4074	17.8533	1.2683
Kntc1	63.5021	9.80324	0.906844	10.8103	3.07703e-27	4.70917e-25	yes	0	0	0	0	0	0	0.00829152	0	0	0	0	0	0	0	14.7669	6.3214	4.57331	0.877891	15.3588	3.64492	1.80272	10.8823	13.6489	1.65036
Mis18bp1	149.109	9.78989	0.891034	10.9871	4.40778e-28	7.61622e-26	yes	0	0	0	0	0	0.016129	0.0589611	0	0	0	0	0.0324979	0	0	3.17688	11.2756	1.25719	0.199378	12.8629	3.45762	22.1065	10.3095	13.6564	2.73425
Mxd3	167.385	9.78702	0.808767	12.1012	1.04128e-33	2.59424e-31	yes	0	0	0.164652	0	0	0	0	0	0.354702	0	0.0450547	0	0	0	23.2349	12.6324	7.90987	10.2886	29.5504	6.79821	55.6831	39.1719	39.1691	4.79194
Neil3	73.0561	9.46681	0.838508	11.2901	1.46917e-29	3.02678e-27	yes	0	0	0.03658	0	0	0.030237	0	0	0	0	0	0	0	0	3.64376	3.05172	4.89015	3.04344	10.0717	0.790907	7.07758	14.1809	5.86159	1.14026
Aurkb	201.766	9.40172	0.762161	12.3356	5.82549e-35	1.64233e-32	yes	0	0	0	0.0306429	0.426349	0.14326	0.0697771	0	0	0	0	0	0.35937	0	14.1387	24.093	6.21456	19.7286	22.976	8.46954	39.6751	41.5486	56.1014	4.58129
Iqgap3	72.5801	9.35842	0.926293	10.1031	5.35302e-24	6.82701e-22	yes	0	0	0	0	0	0.020147	0	0.0356649	0	0	0	0	0	0	2.29872	2.40531	0.0282898	2.00469	6.28113	1.9039	1.47107	8.016	5.88506	4.46823
Melk	167.137	9.31169	0.72135	12.9087	4.02052e-38	1.48524e-35	yes	0	0	0	0.0538972	0.0430463	0.0224294	0	0	0	0	0	0.0651648	0	0	4.75069	6.26621	4.62803	3.83697	13.879	4.96155	12.0655	11.2349	21.7678	2.13198
Ttk	69.2804	9.27332	0.860628	10.7751	4.51492e-27	6.81245e-25	yes	0	0.0232471	0	0	0	0	0.151194	0	0	0	0	0	0	0	0.943498	2.77338	4.22736	2.8725	4.76029	0.814544	7.14229	7.38209	10.3839	1.27526
Ckap2l	399.726	9.21673	0.579505	15.9045	5.89885e-57	5.74494e-54	yes	0	0.039663	0.0508687	0.0168378	0.060495	0.0210221	0.192051	0.0263544	0	0	0	0	0	0.0423158	15.3703	17.5401	6.7982	10.2476	29.9787	8.28507	25.9702	28.7869	44.5291	4.9779
H3c3	43.7449	9.17089	0.995705	9.21044	3.24777e-20	2.99943e-18	yes	0	0	0	0	0	0	0	0	0	0	0	0	0	0	9.58183	2.60445	12.8625	2.20574	36.1039	7.86139	16.8148	48.0388	19.2101	5.55681
Cdc25c	92.9143	9.05235	1.06419	8.5063	1.79565e-17	1.27396e-15	yes	0	0	0.134469	0.361005	0.0343693	0	0	0	0	0	0	0.0246279	0	0.0239405	0.158092	19.0459	1.20406	0	16.4007	1.58032	23.2792	11.3381	19.353	2.39979
Dlgap5	116.48	8.92111	0.808527	11.0338	2.62574e-28	4.76773e-26	yes	0	0.117319	0	0.143469	0	0	0.175101	0	0	0	0	0	0	0.119582	17.7266	11.7638	7.87432	2.8712	15.6039	5.36328	19.3502	14.0324	16.0599	1.30061
Exo1	39.0914	8.74714	1.34301	6.51311	7.36116e-11	2.31261e-09	yes	0	0	0	0	0	0	0	0	0.0196609	0	0	0	0	0	2.50116	0	3.84003	7.10779	1.1676	0	4.2473	0.596972	8.68254	2.12966
Lrr1	37.7706	8.70401	1.32885	6.55001	5.75336e-11	1.87914e-09	yes	0	0	0	0	0	0.114829	0	0	0	0	0	0	0	0	4.36888	0	5.18667	3.02377	2.57383	3.02134	20.1877	10.3056	19.8983	0
Ccna2	639.109	8.64345	0.52553	16.4471	8.79625e-61	1.3462e-57	yes	0.443887	0.0803689	0.205741	0.0682762	0	0.045615	0.0375159	0	0.0718769	0.214242	0	0.066347	0.0540509	0.0275877	39.4127	36.3274	22.6437	14.6773	38.8471	20.5739	60.2018	53.3351	92.372	11.3684
Gen1	89.0767	8.63391	0.996813	8.66152	4.65513e-18	3.46322e-16	yes	0	0	0.0186237	0.0219484	0.02602	0	0.826033	0	0	0	0.00956843	0	0	0.0183815	8.04343	0.345115	3.33106	16.2051	12.8966	3.82256	8.7423	3.0284	9.44355	0.134741
Ccnb2	866.962	8.63327	0.946967	9.11675	7.74101e-20	6.91079e-18	yes	0	0	0.626669	0.0377531	0.0455012	0.141296	2.31899	0	0	0	0	0.0455859	0	0.0315911	96.7889	122.797	25.0582	37.9448	108.249	79.1761	152.785	104.732	144.896	54.8056
Kif18b	30.1373	8.60514	1.44998	5.93467	2.94433e-09	7.07233e-08	yes	0	0	0	0	0	0	0	0	0	0	0	0	0	0	1.01451	3.02412	0.0978857	0	1.6377	0	0.861347	3.4555	3.63913	0.598278
Racgap1	454.127	8.52118	0.748968	11.3772	5.42989e-30	1.16878e-27	yes	0	0	0.738666	0.0362248	0	0	0.169025	0.131992	0.0177153	0	0	0	0.0461605	0.015172	21.8649	33.0024	11.7209	12.9593	58.6217	10.8557	37.1982	34.683	55.7682	5.99306
Batf3	27.3392	8.48686	1.02277	8.29795	1.05924e-16	6.87734e-15	yes	0	0	0	0	0	0	0	0	0	0	0	0	0	0	24.8149	7.40321	5.14256	2.69133	6.2411	3.3258	2.34806	7.3866	5.06439	7.04043
Spag5	79.5521	8.32959	0.778705	10.6967	1.05448e-26	1.54749e-24	yes	0.0135744	0	0.0319546	0.013377	0	0	0	0.239719	0	0.0294795	0	0.0545288	0	0	4.87068	5.86756	0.911213	1.51248	4.81745	2.08174	4.46836	6.28294	6.44897	1.35456
Cenpm	109.067	8.17784	0.799	10.2351	1.38064e-24	1.82603e-22	yes	0	0	0.266517	0.101278	0	0	0.77045	0	0	0	0.0912284	0	0	0	16.7402	16.2593	4.46855	6.29146	30.3912	15.4982	34.9476	27.4719	44.7222	10.3105
Cenpf	478.64	7.43663	1.37858	5.39443	6.87431e-08	1.27413e-06	yes	0	0	0.0067735	0	0	0	0.0051197	0	0.840329	0	0	0	0	0	9.20719	11.5191	3.457	2.8109	19.1283	4.14527	30.9939	16.517	15.0605	1.06212
Tk1	466.429	7.35313	0.78021	9.42455	4.31936e-21	4.22873e-19	yes	0	0	0.16649	0.0406115	0.0489888	0.0506595	0	0	0.294359	3.30447	0	0.627454	0	0.442454	58.4769	66.0796	22.5454	38.6089	69.2133	31.249	59.446	94.2518	116.83	24.8068
Mybl2	40.3854	7.33887	1.28985	5.68972	1.27245e-08	2.73731e-07	yes	0	0	0	0	0	0.16072	0	0	0	0	0	0	0	0	1.46361	2.27345	0.318835	1.49729	0.914966	1.13085	0	3.52006	5.95918	2.81525
Ddah1	1378.71	7.33766	0.897131	8.17904	2.86124e-16	1.74162e-14	yes	0	0.652216	0.0209145	0.0830616	0.211097	0.0593555	4.34782	0	0.0243746	0	0.956726	0.0334846	2.1536	0.0398213	29.0175	102.999	187.27	307.044	101.659	92.3069	56.113	67.3312	33.8254	39.4626
Cthrc1	16468.6	7.27375	0.593386	12.258	1.52131e-34	4.17894e-32	yes	9.48035	9.47587	1.52735	8.46916	72.7402	33.5819	27.2333	5.9407	48.1544	0.562076	6.69221	1.04697	0.132626	7.08128	1515.7	2375.26	2251.32	2231.2	3094.64	2733.19	4949.73	2975.71	1778.44	2063.37
Ube2c	519.118	7.23693	1.02583	7.05472	1.72949e-12	7.20934e-11	yes	0	0.0788264	0.201809	0.13393	0	7.84452	0.151772	0	0.0704421	0.0939398	0	0	0.0840418	0.055945	30.5063	116.012	21.8872	54.9686	32.5401	59.0815	183.703	175.307	285.215	10.3749
Pclaf	432.728	7.09211	1.00853	7.03211	2.03428e-12	8.34992e-11	yes	0	0.129093	0	1.67171	0	0.031244	0.0285219	0.157299	0	0	0	0.0302517	1.90564	0	37.2352	20.614	20.1194	17.3319	32.4112	23.5307	60.7059	63.3587	76.6538	12.7399
Cdk1	659.52	7.07008	0.946896	7.46659	8.22983e-14	3.98942e-12	yes	11.2126	0.996375	0.160406	0.406579	0.42211	0	0.363637	0	0.0500228	0	0	0.174099	0.0607135	0.273163	74.4109	117.054	68.512	88.2659	82.3404	77.5347	357.968	225.813	367.868	32.3079
Tnc	3615.94	7.01755	0.990119	7.08758	1.36478e-12	5.84365e-11	yes	0.00750671	0.0261543	0.0894822	0.0518095	0.00883865	0.0739509	0.0253569	0.0115359	0.0375738	7.40924	0.00728037	0.0447747	0.747597	0	20.9407	74.2898	51.5944	62.9651	45.1409	44.7035	69.9245	123.219	154.789	114.37
Dtl	82.5147	6.91426	0.781627	8.84598	9.07272e-19	7.41955e-17	yes	0	0.0195816	0.226027	0.0166256	0.0130985	0	0.0125067	0.0260198	0	0	0.0164403	0	0.0635868	0.0278553	6.41435	2.62357	1.11049	0.0232075	5.60903	2.29557	1.67826	5.74188	4.48142	4.36629
H2ac24	1603.49	6.84114	0.696748	9.81867	9.35684e-23	1.10154e-20	yes	9.60018	4.84632	5.04276	12.2956	28.1896	3.3014e-05	3.94e-05	7.73782	7.66905	4.53257	3.11396e-05	1.18486	13.6802	15.4829	733.322	261.885	522.302	651.64	1099.33	517.036	1187.26	2035.15	2077.68	48.3823
Spc25	358.1	6.79504	0.850215	7.99214	1.32612e-15	7.67933e-14	yes	0	0.185314	0.0796646	2.19677	0	0.0658731	0.177287	0	0.0551063	0	0.238582	0	0	3.04244	23.0338	37.6492	27.877	43.1319	52.1736	17.2845	157.109	71.8312	75.3647	8.07508
Cdca3	436.699	6.79467	1.15119	5.90232	3.58424e-09	8.49513e-08	yes	5.14725	0	0.390558	0	0	0	0	0	0	0	0	0.248809	0.479963	0.0778541	45.8116	53.6171	31.6229	12.3567	87.5763	51.6241	59.45	69.9747	114.124	29.5975
Gtse1	93.1915	6.77807	1.08326	6.2571	3.92212e-10	1.09994e-08	yes	0	0	0	0	0	0	0	0	0.508619	0	0	0	0.129335	0	3.955	5.23381	3.7753	1.84311	4.79824	4.25528	3.87707	10.8437	14.1936	0.540349
Cenpe	463.368	6.75422	1.16679	5.78874	7.09179e-09	1.61648e-07	yes	0.00645232	0	0.0192311	0.00636234	0.00759548	0	0	0	0	0	0.994485	0.00769835	0	0.00533278	8.51454	14.7342	3.44095	1.32326	9.63694	2.09926	20.911	6.68043	14.9624	2.26107
Troap	39.4221	6.33462	1.35346	4.68033	2.86419e-06	3.66159e-05	yes	0	0	1.54071	0	0	0.104619	0	0	0	0	0	0	0	0	5.74502	7.74876	0.277475	0	8.16604	2.47775	26.2444	12.0447	16.6138	4.5076
Arl4c	370.352	6.33202	1.18196	5.35723	8.45097e-08	1.5371e-06	yes	0	0	0	0.0129855	0.0155334	0	2.10424	0.142029	0	0	0	0.0157054	0.0331477	0	4.98695	8.60441	3.13613	8.21117	21.6242	6.95866	22.689	35.3652	11.3538	17.2
Kif22	228.072	6.2992	0.965073	6.52718	6.7019e-11	2.13872e-09	yes	0	0.0612543	0.814937	0.0260062	0.0312318	0.129643	0	0	0	0	0	0	0.0185992	3.44561	10.6409	15.5631	10.9221	14.5494	27.3556	4.27834	42.123	34.9219	51.3705	10.0857
Spc24	218.892	6.08941	1.06869	5.69803	1.212e-08	2.61251e-07	yes	0	0	2.47181	0	0.0522453	0	0.14095	0	0	0	0	3.76573	0	0	31.0639	33.891	18.1527	10.7944	20.1357	28.2398	66.7468	35.0484	52.7013	10.0849
Gpr176	267.82	6.07545	0.95365	6.37073	1.88132e-10	5.51269e-09	yes	0.175888	0	0.0201438	0.0133331	0.0159508	0.0166486	0.0152146	0	0.0135846	1.89256	0	0	0	0	6.19753	12.1944	13.5904	18.2578	2.9209	3.9825	3.28403	12.5864	21.1224	6.72333
Hs6st2	490.072	6.06087	1.01465	5.97338	2.32395e-09	5.67117e-08	yes	0	0	0.542287	1.20835	0	0.373489	1.09236	0.107094	0.0487186	0	0	0	0.0152748	0	14.8325	8.23457	14.8004	13.269	20.8884	10.8582	17.4936	30.7397	10.3863	29.8686
Top2a	801.909	6.02667	1.05667	5.70346	1.17403e-08	2.54603e-07	yes	3.53523	0.0346146	4.26764	0.039183	0.0117065	0.0831111	0	0	0.00995978	0.121498	0.0678942	0.0237001	0	0.0156596	13.7127	29.798	17.3826	9.76709	21.8112	16.8311	130.135	62.3094	74.5025	4.88639
Bub1b	147.95	5.9619	1.07865	5.52721	3.2537e-08	6.37734e-07	yes	1.06872	0	0	0.0284621	0	0.286521	0	0	0	0	0	0.0172104	0	0	2.59858	13.1151	4.99224	5.3238	10.2583	3.16139	6.816	7.47913	11.7711	1.674
Prc1	336.452	5.91558	0.856148	6.90953	4.86268e-12	1.8605e-10	yes	0.0313388	0.123331	0	0.0308364	0.129022	0.0384797	0.111251	5.42755	0.181093	0	0.0180681	0.163699	1.01758	0	7.59194	26.3897	8.10287	18.7489	29.1665	14.9559	90.6878	48.7726	53.0415	5.29308
Cep55	104.739	5.75809	1.03146	5.58249	2.37099e-08	4.77451e-07	yes	0.0802092	0.0270153	0	0.0229386	0	0	0	0	1.66877	0.0319679	0	0	0	0.0192098	2.56344	7.40963	0.880648	3.05007	19.5532	6.02394	11.3819	6.6175	16.1946	3.56755
Il2rg	337.182	5.73547	1.24813	4.59524	4.32247e-06	5.33742e-05	yes	8.69798	0	0.102898	0.0340883	0	0	0	0	0	0	0.0447176	0.18221	0.166909	0	10.6831	55.1931	17.1229	61.476	14.9229	7.0235	31.0849	52.2726	82.8905	65.9796
Kif15	159.627	5.69068	1.14089	4.98793	6.10302e-07	9.10609e-06	yes	0	0.0379684	0	3.92664	0	0.134044	0	0	0	0.0835299	0	0	0	0	8.62998	8.55365	11.8739	7.13621	40.7613	4.79622	17.2751	26.5202	34.4662	3.34901
Steap1	650.816	5.64327	1.16309	4.85197	1.22241e-06	1.70517e-05	yes	0	0	10.0934	0	0	2.08642	3.47563	0	0.0512169	4.68199	0	0	0	5.34984	69.2848	106.501	65.5554	30.1571	60.1511	52.7141	150.621	99.7398	170.224	108.914
Plk1	242.922	5.62483	0.835927	6.72885	1.71004e-11	5.97169e-10	yes	0.101139	1.17262	0.0375862	0.141399	0.0298838	0	0.0283622	0.0391017	1.76192	0	0	0.391069	0	1.12555	7.2952	10.8299	4.06916	12.2449	21.5446	6.65801	30.7565	40.0932	44.9528	0.916973
Cdca8	297.399	5.61826	1.33083	4.22164	2.42535e-05	0.00025226	yes	0	5.75656	0	3.1652	0	0	0.116095	0	0	0	0	0	0.127789	0	17.919	40.8935	14.4589	14.5808	28.2421	13.2559	72.8896	33.4661	77.9912	12.1683
Lrrc15	1163.88	5.54273	1.21625	4.55723	5.18326e-06	6.31003e-05	yes	0.00976271	0.0113357	0	0.00962385	0.0115004	0.52882	0.0219744	0	0	0.548792	0	0	3.25851	0.00806512	11.2712	20.6248	22.0154	25.0001	24.3489	23.5719	28.7161	88.3823	42.2746	33.7886
Cks2	715.394	5.54083	0.88712	6.24586	4.21476e-10	1.17892e-08	yes	0	0.252566	0.968722	10.4157	0	0.267179	19.0165	0.175158	8.33476	13.0314	6.36692	4.39125	0	0	211.52	271.047	107.837	51.7453	195.758	148.911	340.403	267.071	426.517	112.289
Ccne1	69.4071	5.3898	1.08106	4.98568	6.17438e-07	9.19974e-06	yes	0	0	0	0.116561	0.287707	0	0.0315541	0	0	0	0	0	0	4.22136	7.84206	1.74489	6.99886	8.19846	4.63111	4.04387	5.89375	8.97939	21.5163	2.49491
Insc	66.9384	5.37012	1.19681	4.48701	7.22298e-06	8.47534e-05	yes	0.0312398	0	0.0464019	0	0	0.115411	0.034998	0	0.0316426	1.41536	0.0502172	0	0	0.0257318	2.17945	1.21898	9.40664	13.6138	22.9616	1.11048	0	0.266841	0.952315	0
Trim59	182.604	5.30177	1.16682	4.54377	5.52558e-06	6.66616e-05	yes	3.77009	0.0437125	2.04176	0.0371214	0	0	0	0	0	0	0	0	0	0	18.6214	14.8623	9.17571	4.13073	27.6153	17.508	9.56179	21.9428	25.9799	4.87695
Ptn	1651.14	5.27173	0.971543	5.42614	5.75847e-08	1.08994e-06	yes	0.036068	0	0.0535392	0.106427	0	4.33761	0.444022	0	18.9697	10.1049	6.7736	11.7388	4.27126	0.0593781	39.4434	37.3829	105.76	346.594	249.755	61.1088	223.31	146.148	163.544	265.667
Postn	52815.5	5.19152	0.410899	12.6345	1.36204e-36	4.29163e-34	yes	18.9822	12.9779	38.594	118.711	0.415966	62.2424	35.3748	11.251	101.195	114.526	49.9141	78.5436	222.419	73.1408	1571.83	1854.05	2420.35	3702.02	2176.98	2634.36	2194.08	3473.2	2712.98	2621.78
Arhgef39	54.8868	5.16012	1.28225	4.02426	5.71544e-05	0.000531046	yes	0	0	0	0	0	0	0	0	2.07604	0	0	0	0.847533	0	2.38311	9.72642	0.735528	4.3158	10.7602	3.86191	4.13018	13.4043	24.5595	2.00149
P4ha3	873.657	5.12173	1.00557	5.09338	3.51742e-07	5.60746e-06	yes	0.0508631	3.35273	0.0753531	4.02254	0	0	0.0786135	0	0.976255	0.951551	0	6.97533	0	9.74311	90.8219	73.3337	59.3105	102.474	57.9836	43.9096	42.7941	91.8319	70.633	47.7513
Adam12	1588.98	5.10553	0.822392	6.20815	5.36136e-10	1.45408e-08	yes	2.18993	0.749918	0.00991929	0.139207	0.00783596	2.92187	2.35379	1.13508	0.446265	1.56027	0.00645301	0	1.51093	0	30.1325	38.6467	21.8838	24.0218	27.0126	29.6594	39.7171	42.9415	32.4772	45.6528
Aurka	279.586	5.06545	1.33671	3.7895	0.000150949	0.00123917	yes	0	0	0.0453748	0	0	7.08926	0.0342251	0	0	0	0	0.108938	2.17506	0	5.41673	28.9227	6.36514	25.5078	13.7387	11.5198	24.4447	40.0075	74.0543	4.21456
Tubb3	227.134	4.87723	1.68419	2.89588	0.00378095	0.0191514	yes	0	0	4.29476	0.0299472	0	0	0	0	0	0	0	4.63094	0	0	4.43665	0	22.4	27.4653	2.6579	7.67362	2.31952	37.9684	72.3795	9.37886
Spdl1	89.6807	4.87332	1.3926	3.49945	0.00046622	0.00323905	yes	0	0	0.0325179	0	0	0	0	0	0	2.79013	0	0	0	0	1.13304	0.678141	1.22665	3.63686	8.18838	0.0811027	8.81811	10.2531	17.8243	4.44011
Cenph	110.589	4.84053	1.14243	4.23705	2.26481e-05	0.000238105	yes	0	0.170217	0.436088	0	0	0	0	2.37141	0	0	0	4.36103	0	0	10.0582	17.9818	10.0842	3.76715	4.62989	6.84612	28.9707	26.4046	30.4355	5.873
Sphk1	195.81	4.80185	1.06659	4.50208	6.72923e-06	7.95698e-05	yes	0	0	0	0	0	1.0911	1.02816	0.221814	0	1.94948	0	0	0	4.54545	6.72699	3.7532	29.9268	17.4467	27.2945	15.1883	2.4069	16.6341	48.7959	13.4695
Ncaph	133.158	4.80149	1.22579	3.91704	8.9641e-05	0.000787151	yes	0	0	0	0.0273313	0	0	0	0	3.58209	0.0553487	0	0	0	0.0228831	8.2426	4.30363	3.58057	7.12718	5.6447	1.87576	14.9615	12.9018	18.239	1.4014
Ckap2	292.083	4.64587	1.22339	3.79753	0.000146146	0.00120436	yes	3.70422	1.61118	0	0	0	0.155248	0	0	0	7.51021	0	0.157113	0.105564	0	9.99448	30.7745	10.4153	2.98015	42.0196	16.2911	54.6246	25.4299	34.7097	8.54917
Sgo1	124.423	4.62612	1.21229	3.81603	0.000135618	0.00112539	yes	0	2.96791	0.947481	0.014399	0.0172316	0	0.0328572	0	0	0	0	0	0	0	8.27144	6.88938	3.1466	0.482384	5.52816	1.10238	13.0231	12.5724	17.3271	0.27984
Hells	96.3295	4.58509	1.18423	3.87178	0.000108045	0.000927473	yes	0	0	1.93327	0.00866999	0	0.0965139	0	0	0	0	0.477929	0.010489	0	0	5.7127	3.77877	0.622816	0.0484087	3.34789	3.94507	2.82731	8.59543	5.49591	3.89159
Ect2	137.023	4.57508	1.28015	3.57386	0.000351757	0.00256003	yes	0.111064	0	0	0	0	0	0	0	0	0	0	0	0.808831	2.99664	1.59276	2.62203	1.71247	2.73248	13.178	2.80284	20.8328	6.02578	16.1079	1.72345
Timp1	8902.55	4.56366	0.463107	9.85444	6.55827e-23	7.80653e-21	yes	125.439	112.562	18.6521	75.4143	0.300605	55.2801	37.7753	74.4124	88.6062	189.797	95.402	113.559	35.1669	80.4338	2046.93	2355.21	1466.87	1237.13	1072.68	1375.16	1268.49	1746.59	4123.65	2227.49
Cdkn3	262.822	4.49337	1.50787	2.97993	0.00288311	0.015298	yes	0	16.3484	6.62303	0	0	0	0	0	0	0	0	0	16.7267	4.19202	68.5964	82.1511	24.7171	0	68.2928	33.4891	230.193	67.621	102.425	19.9612
Ube2t	72.2927	4.45631	1.31346	3.39279	0.000691846	0.00456388	yes	0	0	0.0245297	0	0	0	0	0	0.016573	0	0	6.23618	0	0.0136036	4.66438	10.956	1.37684	0.671255	9.6946	3.56632	29.0354	14.4644	19.4631	2.9618
Gins1	69.5004	4.43736	1.17215	3.78567	0.000153293	0.00125248	yes	0	0	0	0	0	0.165959	0	7.24132	0	0	0.944809	0	0	0.297274	11.2329	14.6518	6.40735	2.0067	13.5083	12.1078	15.4837	27.2631	20.1626	4.88933
Cenpi	109.181	4.39392	1.35656	3.23902	0.00119942	0.00735088	yes	0	0	0.0517971	0	0.0394249	0	3.91547	0	0	0	0	0.0395714	0	0	8.95485	0	1.93257	3.68569	5.5813	3.6695	7.67922	7.39359	18.5034	3.53009
Ptprn	101.337	4.37441	1.26131	3.46815	0.000524047	0.00359188	yes	0	0	0	0.0147203	0	0	0	0	0	0	0.959666	0	1.70878	0	2.6235	4.68798	1.42203	2.68766	2.24416	3.78747	1.80494	9.24922	7.6162	5.37544
Rrm2	482.658	4.3721	0.817484	5.34824	8.88136e-08	1.6072e-06	yes	9.81526	0.105723	0.121861	0.844403	0.0899285	0	0.739673	0	0	0.0348076	5.5324	2.26308	1.87316	0.271797	32.2801	15.4682	19.3569	15.0569	35.6195	18.9288	42.6975	67.4454	89.7383	10.1943
E2f7	38.8955	4.30959	1.34183	3.21173	0.00131938	0.00794075	yes	0.249005	0	0	0	0	0	0	0	0	0	0	0.705122	0	0.514021	2.62267	4.8417	2.68246	0	1.79956	0.95729	2.71183	2.01184	2.62922	1.06779
Tpx2	428.958	4.29186	1.17615	3.64908	0.000263181	0.0019982	yes	0	2.79933	0.0431751	0.0985294	0	0	0	8.48374	0	1.10975	0.0148613	0.767517	0	0.0126024	10.3401	17.8036	5.51994	11.867	25.5314	6.07439	49.3625	18.5702	26.59	3.68989
Mms22l	110.089	4.28423	1.12593	3.80504	0.000141779	0.00117288	yes	0.0147215	0.205026	0	0	0	2.81562	1.20819	0	1.16747	0	0	0	0	0	12.163	7.29094	8.93962	1.47005	2.13874	5.00332	16.2171	7.86466	10.9576	4.82866
Tes	418.961	4.23551	0.816298	5.18869	2.11783e-07	3.53952e-06	yes	0.292655	0.0783228	0.212284	2.8818	0	0.193698	0	0.869487	0.24974	2.19523	0	0.857426	10.3995	0	13.9646	16.0058	20.2053	28.1817	29.5558	12.1353	41.0945	35.151	24.456	30.5195
Fbn2	1315.02	4.2339	0.802452	5.2762	1.31887e-07	2.31624e-06	yes	0.964403	0.0106447	0.0887808	0.0180734	1.36395	0.0112875	0.304549	5.88615	5.23392	0.00627944	0.0266231	1.35055	1.77338	0.303005	29.7824	16.3074	23.3529	42.0476	20.3057	12.6208	22.1328	20.0502	13.8269	34.1192
Asf1b	380.619	4.20535	1.09264	3.84881	0.000118695	0.00100441	yes	6.65763	0	0	0.031493	0	4.2614	0.0358525	0	0	5.94416	0	0.570641	2.99721	2.97886	21.3068	22.259	9.59398	13.6722	34.7501	7.9121	102.996	48.7974	48.5382	10.7016
Ugt1a7c	492.423	4.18924	1.00393	4.17284	3.00826e-05	0.000305473	yes	0	0.0350693	1.80768	0	6.37363	2.82551	1.78003	0	0.0491487	0	7.34448	0.175211	4.29706	0	29.482	31.6591	38.1252	25.676	21.1153	34.2558	14.0086	37.4656	53.6287	40.2129
Cdc20	699.485	4.12037	0.988037	4.17026	3.04257e-05	0.000308082	yes	0	4.87972	0.473852	0.0915542	19.7868	5.48406	4.68164	0	0.0646534	4.24902	0	0.433069	0	11.6428	37.9307	60.7775	15.3166	15.1181	126.76	16.5619	143.332	42.505	144.4	24.6437
Bcat1	1025.66	4.06856	1.00437	4.05086	5.10296e-05	0.000484216	yes	0.530198	8.38285	17.6079	0	0	3.11012	1.03225	0	0.0215533	13.8492	0	0.419899	2.94903	0.0377078	56.4127	46.3312	43.2684	44.9841	43.6	58.2201	39.9363	109.42	77.536	51.6994
Ccl8	1196.45	4.05919	0.764618	5.30878	1.1036e-07	1.96068e-06	yes	12.1933	4.98092	5.82756	123.433	0	24.1184	101.717	0	1.78518	43.1704	3.80467	30.4173	95.1707	12.1204	350.417	311.333	393.191	189.115	901.626	474.582	1761.97	616.282	230.329	393.531
Slc16a3	214.058	3.98274	1.12059	3.55414	0.000379224	0.00272294	yes	0	0.0282636	0	3.17964	0	0.0299548	0	0	7.31089	0	0	0.319047	0	1.49422	5.83148	1.88203	16.79	21.8115	5.57924	5.42808	8.29329	41.8248	27.5841	17.5542
Cenpa	704.762	3.96704	0.873903	4.53946	5.63995e-06	6.77411e-05	yes	1.4921	0	11.6912	14.6549	0.101248	10.6911	7.2707	7.77212	0	16.1189	0	11.8279	0	12.4871	72.4672	146.881	48.2154	20.691	128.552	76.258	211.874	109.151	177.911	59.6578
Col12a1	3666.43	3.9621	0.60444	6.55499	5.56461e-11	1.82305e-09	yes	0.0962727	6.84162	5.07698	18.4315	0.0379831	7.21014	5.21201	12.1882	1.88607	29.9959	12.5025	3.77596	5.88959	45.7234	111.964	217.185	255.105	202.511	83.6135	146.984	225.478	221.086	124.626	178.011
Clspn	72.867	3.94296	1.35823	2.90301	0.00369599	0.01881	yes	0	0	0	0	0	0	0	7.15441	0.148023	0	0	0	0	0.181135	12.2189	4.59436	1.95306	0.487096	8.13781	1.8247	1.15406	21.1328	21.7329	3.50913
Ctxn1	168.641	3.84139	0.9931	3.86808	0.000109696	0.000940138	yes	0	5.19288	0.0755847	0.0501189	0.121266	0.124995	3.92745	0	0	0	6.51846	5.0793	0	0	13.9463	4.61691	14.7699	37.8509	30.7414	16.7626	18.8534	14.1284	24.5711	47.175
Nt5dc2	476.488	3.7715	0.667435	5.65074	1.59761e-08	3.34281e-07	yes	10.1928	6.44127	0.0630011	0	0.218755	7.14595	4.08371	0	5.44841	6.19698	4.3991	13.0545	4.19767	0.081576	74.933	76.0735	51.5084	39.0181	31.9872	68.0697	70.3148	70.6752	81.7008	51.6387
Mdga1	167.567	3.75417	0.987913	3.8001	0.000144636	0.00119375	yes	0	0	0.0117033	0.386339	0	0	0.722719	0	0	3.60414	4.89489	1.35971	0.42944	0	11.6695	9.64033	9.94568	10.4023	8.506	7.17373	9.96084	9.79833	8.14556	14.9824
Fabp5	956.86	3.72723	0.748856	4.97724	6.44985e-07	9.59684e-06	yes	51.3529	0.0767228	8.36496	21.259	13.8767	0.81229	0.0738765	0.312798	16.849	5.58927	15.6582	0.235669	26.8586	0.49012	151.573	99.8251	291.281	107.654	151.794	122.884	99.2634	141.075	171.936	293.182
Syce2	127.825	3.71995	0.837405	4.44223	8.90303e-06	0.000102337	yes	5.11494	4.07465	0.356169	5.77973	0	0	0	2.13638	1.17679	0	0.113528	0	3.92193	3.95369	33.0181	12.8236	16.2286	8.34836	11.6237	17.8427	66.0716	30.1059	42.6676	20.2614
Fblim1	431.14	3.68114	0.852257	4.31928	1.5654e-05	0.000169738	yes	4.46392	3.76015	0.579738	0.0348913	0	0.805879	4.03905	4.28816	0	0	0.0517779	0	3.26858	0.014614	32.1121	16.6672	21.6797	26.2249	9.24316	15.8703	9.7243	21.4187	20.7234	26.4981
Efna4	47.8846	3.66488	1.33676	2.74162	0.00611366	0.0285012	yes	0	0	0.108257	0	0	1.07396	0	0	0	0	3.26349	0	0.181802	0	9.71165	5.10325	1.33245	4.60622	7.00149	5.13736	0	3.31612	3.28697	5.03012
Ripk3	450.68	3.66366	1.07016	3.42347	0.000618265	0.0041345	yes	0	0	0	0.200856	19.7627	0.0374402	0	0	0.0617412	17.8184	0.355785	12.5197	6.33713	4.12591	69.0058	48.8769	38.17	26.7371	32.6675	28.5652	60.7362	62.5561	102.384	63.8742
Uhrf1	128.994	3.64942	1.34035	2.72273	0.00647443	0.0299061	yes	0	0	0	0	5.46691	0	0.0777904	0	0	1.37919	0	0	0	0	7.38357	0.397313	1.64893	3.32584	5.29094	5.40167	5.19582	17.364	10.4235	2.597
Tacc3	539.537	3.62632	0.979288	3.70301	0.000213052	0.00166601	yes	6.47161	3.50874	17.0007	0.110524	0.0300692	3.31356	0.263008	0	0.0256946	0	8.43638	0	0.104177	6.7527	22.0522	42.2851	10.016	20.0896	37.0839	28.8807	105.523	46.7646	91.9311	8.74383
Cenps	66.4944	3.61565	1.12389	3.21708	0.00129501	0.0078381	yes	0	0.127954	0	2.74312	0.0678479	0	0.300958	0	0	3.99888	6.26308	0	0	0	24.2215	6.65797	4.99072	5.34901	3.48649	4.00081	30.4647	10.3387	21.2755	9.15393
Ncam1	708.469	3.61218	0.879743	4.10595	4.02663e-05	0.00039503	yes	0	0.00989254	2.76193	3.02677	0	0.975462	4.93695	0	0.594636	2.09193	0.157054	0.0207091	5.74895	0.830324	4.01641	13.7212	19.3464	25.8221	16.6867	15.8457	24.4072	21.9712	30.0509	16.7415
Cip2a	210.232	3.5346	1.07525	3.28723	0.00101177	0.00634237	yes	0	0	0.019735	4.75154	0.0381075	0	0	4.67564	0.0399203	0.800331	0	0	1.0528	0	7.00359	10.7881	6.98459	3.19092	9.88264	6.00858	15.4426	17.5482	12.4767	5.28482
Uck2	442.886	3.53046	0.78321	4.50768	6.55418e-06	7.76714e-05	yes	0	0.35388	1.36515	1.81114	18.7984	6.80833	0.310028	0	1.91538	1.57175	0	1.70839	0.0277509	1.21992	17.0345	39.5141	24.7106	29.3846	10.671	10.7215	25.1897	26.8632	69.5236	32.308
Cxcl10	422.656	3.52932	1.21891	2.89548	0.00378576	0.0191667	yes	15.4531	0	5.27376	0.406278	0	0	0	0.0908931	0	0.122413	5.81765	10.1711	27.8266	0	1.62608	16.9965	14.6467	37.2995	43.1825	225.446	6.19387	98.9942	28.8679	82.8611
Chst2	242.675	3.51935	0.881741	3.99136	6.56958e-05	0.000599488	yes	0.0069823	1.09478	0	0.598962	0.00822028	0.713687	0.393136	0.332568	0	0	0	0.816341	1.17093	0	3.52915	5.21279	5.02242	2.90222	2.82356	2.01252	7.76842	7.51781	4.55788	1.6263
Mns1	76.2436	3.51924	1.25431	2.80571	0.00502062	0.0242497	yes	0	0	0.1193	1.19939	0	0	2.61848	0	0.0206415	0	0	0	0	0	7.4817	2.18349	1.37332	0.407835	5.61505	0.982825	2.74832	4.80511	5.24956	3.28231
Lox	17195.2	3.5021	0.545184	6.42371	1.32997e-10	4.07084e-09	yes	40.9437	92.6772	46.1071	39.7307	0.0137977	50.0172	32.269	2.27039	18.2958	54.6024	35.2142	27.7624	106.166	40.4768	385.226	717.907	460.656	504.502	356.108	452.872	772.019	541.379	308.82	368.287
Knstrn	377.141	3.47152	1.23374	2.81382	0.0048956	0.0237638	yes	0	0	7.19291	7.8098	32.4669	0.0606935	8.15658	0.178867	0	0	1.47235	0	0	0	43.971	55.2225	14.9094	16.1732	49.3586	24.7777	82.2787	51.9269	90.1726	7.22101
Foxm1	144.124	3.46698	1.28775	2.69228	0.0070965	0.0321186	yes	0	0	0	1.40443	0	0	0	0	0.528845	4.32605	0	0	0	0	7.9685	4.05089	3.91714	1.51967	5.81151	2.67825	5.65727	9.19122	6.31382	2.03582
Gmnn	205.575	3.46475	1.08567	3.19135	0.00141608	0.00842805	yes	0	0.0792611	0	10.3049	0	0	9.60436	2.15649	0	5.38442	0	17.7709	0	0	49.2611	28.8644	17.9223	17.6832	22.5752	29.838	41.2422	55.0813	75.9766	20.8401
Adamts7	163.741	3.45862	1.12151	3.08389	0.00204315	0.0114239	yes	0	0	0	2.94672	0	0	0.712814	0.970576	0	0.812463	0	3.50919	0	0	5.42491	3.73381	4.35925	10.0399	5.68662	4.12297	9.39991	12.1467	6.33204	11.3326
Rad51	94.9927	3.43835	1.02752	3.34626	0.000819097	0.0052671	yes	0	0	1.45468	0	36.1214	0.121438	0.478849	0	2.50713	0.0253614	0.0185087	0.0215631	0	0	4.69291	2.16038	3.36007	3.31187	3.33627	8.0404	1.10661	8.95978	11.5139	2.18637
Runx2	439.463	3.40666	0.799947	4.25861	2.05702e-05	0.000217756	yes	0.0284549	1.78784	1.76121	2.58423	0	0	2.47058	0	0.928818	2.96266	0.0394098	4.77796	2.30472	0	9.77593	10.5486	25.7534	18.4253	25.764	7.38436	4.91847	14.462	9.86954	25.5022
Nusap1	291.765	3.40199	1.20702	2.81851	0.00482466	0.0234864	yes	0	0	1.12137	0	0.0214834	1.98761	0	7.31477	2.14349	3.90552	0	0.0216818	0.936957	0.0150216	3.57136	8.91315	1.52939	11.0929	10.3474	5.1486	41.9808	15.0235	28.2701	0
Kpna2	1875.93	3.39574	0.520256	6.52705	6.70782e-11	2.13872e-09	yes	12.5072	12.9788	33.824	19.8043	21.0445	5.09919	23.295	1.58003	7.13533	13.7937	14.7881	24.0028	0.180855	5.15657	39.0029	114.062	38.197	54.8464	44.0111	66.4339	544.495	162.32	364.865	21.6923
Mcub	967.025	3.38005	0.804152	4.20325	2.63109e-05	0.000270507	yes	0	9.79256	14.3182	25.2213	0	17.2843	28.9412	6.09058	0.0668222	8.91171	23.4341	13.5285	8.0526	0	98.4769	101.291	71.2435	77.0995	88.7329	96.0573	244.655	137.967	170.527	91.6544
Actg2	113.301	3.29399	1.03824	3.17267	0.00151042	0.00889561	yes	3.36006	0	0.355699	0.224075	0.228031	0	0	17.0627	0.0490287	0	0.179206	0.123504	0	0.171339	40.3073	7.42489	2.77454	4.14795	14.2369	8.92746	4.05457	13.6404	42.2703	6.54205
Il6	827.447	3.27331	0.913618	3.5828	0.000339933	0.0024909	yes	9.90014	8.10683	19.3566	0.0231893	0.027825	0.0674021	0	6.9468	8.06713	1.70034	71.2252	0.283618	2.9182	6.25515	14.9401	255.839	111.215	84.9497	13.4478	45.3724	71.312	106.489	234.884	22.3087
Rad54l	69.4351	3.23655	1.0854	2.9819	0.0028647	0.0152154	yes	0	3.55405	0.0185645	0.0384471	0.0787894	0	0	0.0925799	0.014169	0.0267462	0	0.0504044	0.0361137	0	3.35974	0.982122	3.85057	0.93817	1.85678	0.0357073	2.65053	7.26738	4.30378	1.61482
Kif20b	328.963	3.20701	1.15642	2.77322	0.00555041	0.0263454	yes	4.18234	6.70725	3.25039	0	0	3.03064	0.121876	0	0.0120783	0	6.7824	0.0227773	0	0	7.38404	11.9279	11.068	6.70851	16.405	9.91829	48.7918	13.1396	29.6955	7.78771
B4galnt1	159.173	3.16299	1.12623	2.80848	0.00497755	0.0240743	yes	0	2.02556	0.116984	0	0	3.92647	0.42264	0	0	3.77473	0	0	0.0628906	4.7569	11.6196	4.49957	9.42578	14.5113	8.81027	8.57166	0	11.4909	18.6487	11.5256
Anln	534.552	3.15273	0.892733	3.53155	0.000413139	0.0029311	yes	0.0113403	0.90088	0.23006	0.023479	14.6631	0.348954	0.0127584	3.82173	4.80294	0	2.36988	2.02805	0	2.99724	18.4654	28.8354	11.7191	7.15748	29.3143	10.1779	20.0536	33.1337	36.2076	6.09463
H4c9	111.651	3.14296	1.08134	2.90654	0.0036545	0.0186452	yes	0	0.234639	20.4029	5.7059	0	0	0	0	0	5.20063	2.58305	0	0	9.2258	23.0634	13.5968	12.4297	36.034	17.7523	25.8941	46.7154	32.0952	54.0577	11.6654
Tnfrsf23	673.197	3.14185	0.443701	7.08101	1.43103e-12	6.05952e-11	yes	7.32211	2.41667	5.83637	11.0975	0	10.6009	1.25559	4.4696	5.39527	12.5494	2.74216	3.52851	6.21824	4.75848	40.4016	35.5238	47.3934	26.1603	52.4079	75.9405	28.4357	53.8043	78.9096	65.1758
Vmp1	4684.84	3.07519	0.255812	12.0213	2.74582e-33	6.53689e-31	yes	85.6354	34.6576	61.631	22.3925	125.959	66.3135	54.5494	28.1143	57.5716	53.8441	62.4337	46.9878	32.6734	33.509	303.611	800.88	413.79	625.642	314.838	534.355	648.042	285.441	424.703	291.878
Ctsc	844.397	3.06471	0.676245	4.53195	5.84426e-06	6.98767e-05	yes	9.65002	14.6847	3.00755	5.05257	27.3898	2.48596	0.0433464	0	0.0873916	3.76795	0.128889	1.51761	2.24332	3.17626	26.3111	53.7988	44.8365	92.1107	42.5649	51.8945	9.55825	16.9038	56.3425	40.4502
B830012L14Rik	391.728	3.04543	0.8885	3.4276	0.000608932	0.00409767	yes	0	0	4.29626	1.88752	0	0.0142851	1.25347	7.25192	1.18071	0.684337	0.0112785	0	3.48329	0.0383433	15.4235	6.98325	8.14335	5.70516	10.3748	8.93348	12.4202	21.6294	10.5249	17.9811
Ada	277.642	3.03417	0.952731	3.18471	0.00144897	0.00858566	yes	7.90525	0	0	7.10333	0.0405237	2.10026	0	0	8.43565	0	0.638747	7.48157	3.20176	0	18.68	21.5948	19.5522	23.92	8.21538	26.8988	19.3035	22.597	48.1175	17.8501
Rtl1	194.023	2.99048	0.947561	3.15598	0.00159962	0.00933374	yes	2.03862	0.789156	0.15669	0.0478549	0	0.1793	0.0273229	0	0.00810074	1.88535	1.26353	0	0	0	3.54079	3.06134	4.28726	0.701391	4.91232	1.96137	6.80637	2.96844	2.56331	7.10419
Marcksl1	469.52	2.98483	0.641615	4.65205	3.28652e-06	4.15684e-05	yes	6.46251	2.85941	13.6344	0	10.7958	2.22762	3.94113	0	3.17059	2.49308	3.21317	18.112	0.0452533	4.901	29.6783	16.1588	38.3387	86.3365	77.5238	27.189	17.5582	46.8495	28.1049	51.3595
Plaur	747.698	2.95793	0.465345	6.35641	2.06523e-10	6.01217e-09	yes	23.0205	11.5597	6.34502	9.1239	12.0131	4.13025	7.83785	0	5.57369	23.1032	8.87926	0.580628	5.26438	7.08681	39.4966	71.619	56.9722	71.2051	63.8429	59.0476	76.6272	93.801	115.046	62.6079
Egfl7	39.7322	2.94869	1.11246	2.65061	0.00803463	0.0355976	yes	153.66	0	1.3714	5.05514	0	0.100157	0	0	0.295605	0	3.304	0	0	0	17.0661	3.38243	13.6442	8.09196	2.33974	5.53506	4.41062	6.22923	10.1874	2.00014
S100a4	3806.66	2.92801	0.361859	8.09159	5.88906e-16	3.52455e-14	yes	490.375	186.552	80.4859	159.492	137.396	192.544	362.922	66.9547	161.891	584.82	58.4105	73.3178	359.093	244.036	2463.44	1264.5	1277.14	796.085	1147.17	2494.51	515.776	2180.93	3148.66	2223.9
Cenpw	201.022	2.92471	0.708228	4.12962	3.63357e-05	0.000360097	yes	0.0126835	0	5.12334	1.63038	0	0	2.36012	5.18532	1.20882	4.68947	3.8893	2.9608	1.71995	2.93571	12.5433	15.0463	11.1314	12.7965	20.6683	11.3292	31.027	14.9502	33.0288	7.27226
Slfn9	390.568	2.90865	0.866068	3.35846	0.000783778	0.00508556	yes	2.53502	0.760413	1.33361	3.52219	0	4.4285	0.504736	0	0	0.63819	0	0	2.68791	2.85988	17.1818	1.00341	4.16595	6.10503	6.5655	11.1774	6.95214	25.6604	23.3871	6.91922
Incenp	115.548	2.87731	1.12878	2.54904	0.010802	0.045328	yes	0	6.98144	3.01247	8.60816	0	0	0	0	0	0.406792	0	16.0163	0	0.717493	16.9096	18.6903	1.9879	6.25776	15.1951	16.1	52.993	35.3749	21.4734	5.15023
Zdhhc12	199.276	2.86163	0.898485	3.18496	0.00144776	0.00858566	yes	2.93276	3.67384	0	6.00327	0	0.0999928	0	0	4.61347	18.5423	7.98954	0	0.0663832	6.12023	24.2857	26.4272	35.7698	23.6211	21.2719	18.0807	8.85732	24.8659	40.4331	42.9567
Ugcg	1604.59	2.83576	0.295073	9.61034	7.23101e-22	7.90467e-20	yes	5.17953	10.0039	11.7819	1.85312	2.50636	9.61444	16.6638	6.93478	8.77435	7.36683	3.87987	5.99128	15.2153	6.52395	68.1308	90.4216	59.387	23.0458	71.0267	38.9044	64.0528	62.2122	45.7743	61.2713
AW551984	1247.89	2.81868	0.668071	4.21913	2.45249e-05	0.000253851	yes	0.253156	3.51943	5.83364	8.02951	0.0146454	5.38609	7.65167	0.994655	4.03994	8.12288	0	4.50275	17.4893	22.4931	49.365	38.6272	46.9899	58.4751	63.2468	33.519	36.1785	57.3575	31.6803	47.6447
Ccn4	1266.03	2.81769	0.443378	6.35505	2.08354e-10	6.04904e-09	yes	5.88062	4.21654	8.11984	7.3775	26.2697	10.8659	3.11935	7.92563	21.3229	5.57641	14.1741	2.4426	0.0898352	5.45167	22.0058	95.8404	66.6652	73.517	39.7699	38.1804	40.0315	70.8331	119.557	60.6234
Hmgb3	415.776	2.76777	0.693381	3.9917	6.56016e-05	0.000599139	yes	0	0.132041	5.58159	0.0373772	0.0900861	5.16267	2.55113	24.982	1.00432	11.7423	4.72552	3.29473	2.88789	13.1234	34.4582	21.0151	21.6042	31.4498	33.9046	11.1748	103.888	41.6517	40.2978	20.0288
Cenpp	108.572	2.76482	1.04252	2.65206	0.00800029	0.0354895	yes	0	0	4.8557	0.428896	0	0	5.02118	13.2061	0.254378	0.224277	0	0	0.204392	0.224439	11.7702	6.5702	10.2303	0.996556	25.9024	1.67027	18.7322	11.1934	21.4258	5.5542
H3c13	78.1366	2.76049	0.926022	2.98102	0.00287289	0.0152514	yes	3.56656	7.89616	3.79105	10.9754	0	0.238385	0	0	0	6.76232	9.69324	0	2.91846	25.4739	38.9401	3.17288	32.9748	21.6242	70.3403	15.7214	32.426	82.216	67.1611	1.35472
Myo7a	126.837	2.75004	0.90887	3.02577	0.00247998	0.013459	yes	0.0189507	1.84334	0	0.0559996	0	0.908846	0	0.292405	0.858525	1.76783	0	0	1.68853	3.45548	1.85879	2.35165	9.22829	10.7729	8.70327	4.05391	2.03382	3.81347	7.22532	3.92184
Runx1	1046.41	2.74478	0.385809	7.11434	1.12453e-12	4.91919e-11	yes	0.120714	11.5756	2.35451	1.47573	7.52095	2.2927	3.0289	2.76896	2.61966	2.65728	1.73777	7.38929	1.69018	5.02315	23.453	29.3021	33.0311	23.6899	15.1187	19.9313	35.2909	24.4303	26.199	18.8768
Rian	2037.9	2.71185	0.344465	7.87263	3.47274e-15	1.89813e-13	yes	25.9134	9.91225	18.7657	23.2469	11.2827	30.0445	17.1096	28.2857	11.2249	23.043	0.715732	11.487	16.4479	13.445	139.603	66.6349	67.0553	84.903	85.1401	74.2147	258.047	191.827	71.1784	116.734
Rras2	515.281	2.68442	1.02802	2.61127	0.00902077	0.0391729	yes	2.33657	0	3.40143	12.9163	0	0	5.05184	22.6891	8.52536	0.0334013	5.52077	0	2.286	0	24.9927	20.796	18.5624	10.9049	30.0309	25.8779	23.5886	83.1105	24.0916	37.3689
Ctps1	863.305	2.65357	0.446937	5.93723	2.89886e-09	6.97875e-08	yes	3.93755	10.3002	6.96299	9.46643	0	4.98957	3.22603	12.4351	4.95789	4.38233	11.3492	12.7733	1.18441	4.50779	50.263	29.8753	55.7355	28.3206	18.4759	36.639	40.0492	53.9397	64.3098	35.3332
Tyms	754.394	2.61802	0.81035	3.23073	0.00123475	0.0075287	yes	0	11.3333	27.3941	50.8486	34.9008	19.38	5.32429	0	0	19.4007	22.9263	0.641168	22.9298	3.47216	87.4331	78.5882	56.2744	44.6802	99.4328	54.2553	140.845	155.238	225.063	24.1721
C1qtnf6	1516.14	2.58941	0.269168	9.62007	6.57842e-22	7.26542e-20	yes	9.62323	14.1522	15.9954	14.1842	2.46056	13.4112	24.549	14.4897	12.4871	19.9783	6.51211	8.76294	26.505	12.9071	107.031	80.1724	76.1635	88.5197	87.3607	73.671	36.526	125.834	66.0345	128.876
Schip1	219.936	2.56118	0.678188	3.7765	0.000159047	0.00129277	yes	1.31963	4.86312	1.20944	6.2515	0.309528	3.2117	9.45269	2.71406	0	1.27949	0.305703	0.0460836	7.49115	0.0466796	6.76438	16.2711	24.0192	9.52255	28.1906	6.18679	28.6628	20.5397	13.7473	14.0584
Panx1	759.841	2.5606	0.642107	3.9878	6.66878e-05	0.000606474	yes	0	15.4086	1.22175	6.02474	0	0.603116	14.602	0.951267	10.228	19.6732	11.1168	15.9539	25.5774	1.58483	53.2958	52.3449	73.0485	54.2059	72.113	40.3484	38.7158	60.1903	46.7373	38.3719
Spp1	15478.9	2.54692	0.530253	4.80322	1.56138e-06	2.14175e-05	yes	394.094	46.69	504.643	19.8259	699.54	284.029	46.5968	307.387	256.877	10.4197	461.027	307.377	76.9734	125.656	653.959	1750.6	833.355	1232.55	417.784	918.136	1179.43	1093.14	3922.78	2775.68
Smc2	716.889	2.53996	0.598793	4.24179	2.21741e-05	0.000233581	yes	5.93261	0.14138	9.68155	12.3868	0	21.3118	7.99512	9.0755	1.2479	8.96158	1.46395	26.1886	8.62538	0.87599	42.2343	61.7058	24.0277	18.9888	67.3359	21.5534	54.8411	91.8089	87.2327	14.4792
Mad2l1	601.307	2.48891	0.537647	4.62927	3.66965e-06	4.61355e-05	yes	12.4357	3.47919	0.0990976	5.44984	0	4.98845	4.81576	5.72093	17.0823	8.70459	3.78655	10.9909	17.1421	4.12424	35.9092	32.8163	24.6786	15.6506	56.1872	39.4965	61.5602	54.3268	71.0767	15.8568
Oas1a	799.296	2.4778	0.57864	4.28212	1.85125e-05	0.000198126	yes	13.4024	5.6194	1.29752	11.6478	0.0712654	0.332874	9.17972	4.66562	9.64329	40.0449	2.73745	0.359038	28.133	7.54266	39.7435	35.7969	30.312	35.8848	54.8552	57.2081	114.306	71.1247	66.6253	35.3858
Ddit4l	589.27	2.46981	0.890038	2.77495	0.0055211	0.0262528	yes	9.3973	5.85548	0	3.87125	0.0235541	1.6191	2.66627	19.5556	0	22.6112	4.5347	0.0712696	0.700805	0.0164594	56.1098	44.8596	30.1169	24.0294	14.6273	30.8017	6.3198	25.5291	26.9678	17.3099
Mirg	150.721	2.46714	0.767136	3.21604	0.00129975	0.00786233	yes	0.407579	0	9.89571	2.98502	0	0.871054	0.369134	0.506671	1.09878	0	3.6729	0.176783	3.07096	6.80155	14.4888	2.51133	10.8487	6.55044	7.51656	10.7681	17.7598	18.941	11.52	21.4059
Plagl1	2611.53	2.45807	0.456076	5.38959	7.06168e-08	1.30434e-06	yes	8.58805	24.4292	9.65757	17.5213	0	20.7894	6.25839	7.47628	21.4608	23.2611	10.5021	8.33996	19.8905	7.68489	80.8178	20.3198	35.1054	133.958	140.336	48.3078	56.8419	103.797	41.203	104.65
Slc39a14	650.13	2.45436	0.500295	4.90582	9.30365e-07	1.32266e-05	yes	0.16901	4.14154	11.8087	7.25795	3.79288	0.847579	1.14105	0.0412501	4.22555	4.04084	7.0938	10.8778	7.83654	1.84106	27.6292	43.7928	16.1505	22.5734	17.0405	15.7852	16.7605	35.0288	36.8737	27.1118
Hk2	670.524	2.44216	0.451584	5.40798	6.37387e-08	1.18547e-06	yes	2.16833	2.17991	11.6797	4.23711	3.48284	8.98849	0.306381	1.55893	12.2828	1.35526	0.965855	4.10384	1.80914	8.7741	18.7867	40.5612	27.8955	12.2204	34.6023	6.5493	29.2124	34.046	23.2309	30.5648
Gsto1	769.593	2.42487	0.516788	4.6922	2.70287e-06	3.48028e-05	yes	48.8169	0.564951	15.0822	18.0496	0	40.8669	9.08881	10.442	12.9905	16.5754	31.1546	5.53559	21.8455	12.6951	55.9246	109.987	120.357	128.207	90.9521	68.267	67.2185	78.4386	169.073	91.5878
B4galt5	287.674	2.40676	0.707544	3.40156	0.000670021	0.00444179	yes	0.0997545	0	0.575591	1.36409	0.0293945	3.56019	2.77698	2.54479	1.83944	5.72174	1.75769	0	1.89831	0.041189	13.0574	12.8597	9.33006	2.52166	9.48176	5.58282	6.19601	11.0676	8.04819	6.95082
Gins2	738.443	2.39587	0.43612	5.4936	3.93825e-08	7.67099e-07	yes	7.2796	3.72762	7.152	2.95022	0	6.35939	11.8967	3.23211	9.91767	7.39396	11.6043	9.98229	14.2942	14.1898	51.7551	45.9176	26.5195	27.76	24.9729	39.3251	45.2869	72.9352	68.7722	22.7317
Sting1	1150.5	2.39321	0.264468	9.04915	1.44091e-19	1.24488e-17	yes	7.06976	7.43709	19.2531	14.8264	16.7246	7.59175	10.8181	26.6042	4.68468	26.3111	11.7967	24.2897	18.299	15.4758	90.7723	63.6641	86.4552	96.6947	57.6301	64.7883	31.661	81.17	117.126	104.504
Tfpi2	1091.7	2.38251	0.440449	5.40927	6.32818e-08	1.18314e-06	yes	19.7483	6.62907	19.6626	21.2891	0	17.9585	13.4519	8.23794	43.3129	18.576	14.1825	16.9132	31.8677	12.7727	81.5826	95.3084	56.7988	61.3388	82.3526	82.4184	38.9271	154.761	180.986	113.487
Acot7	441.371	2.38231	0.571117	4.17132	3.02838e-05	0.000307226	yes	11.1282	4.42915	4.12772	4.72935	9.03158	0	10.8107	19.2792	3.19782	22.7675	0	18.4397	4.68253	2.6804	30.3006	47.9972	43.063	52.911	31.7908	43.316	21.9663	47.9719	68.0551	38.7701
Rdh10	1102.64	2.37953	0.363835	6.54014	6.14628e-11	1.98928e-09	yes	5.61981	0.583681	6.72285	12.6156	18.199	6.62439	4.27374	17.0911	2.4491	8.7047	11.4645	11.9259	2.6217	4.35946	38.5963	60.2137	36.7315	16.3916	46.9611	24.0012	34.8438	53.6874	51.305	61.6364
Rcc1	345.995	2.36988	0.827836	2.86274	0.00419995	0.0209567	yes	8.04109	0	6.5038	2.28925	0.0287164	6.03308	8.28878	5.48506	3.92492	8.5088	0	0.549419	0	0	15.5788	13.7963	16.7882	16.249	17.6439	6.49771	22.6245	39.0522	31.2331	10.2529
Ccn2	3578.61	2.33586	0.388048	6.01951	1.7495e-09	4.33852e-08	yes	43.5959	152.823	26.5145	59.5395	9.97707	16.6528	18.3765	11.9322	7.41575	27.5599	39.9733	66.9014	82.103	31.5985	111.376	252.59	314.281	517.924	134.719	189.672	122.421	301.075	137.724	147.734
Fkbp11	1748.39	2.33023	0.233115	9.99604	1.58605e-23	1.97574e-21	yes	73.3681	32.4069	68.5073	82.6641	31.8773	58.8807	93.4256	74.3798	105.338	77.4396	135.592	95.821	53.4436	47.2259	344.371	436.922	314.653	297.893	224.682	449.739	547.175	349.447	434.452	366.294
Nxn	378.232	2.32954	0.603012	3.86318	0.00011192	0.000953856	yes	2.26432	0.753746	1.66959	0.0387867	0.0232435	9.0063	5.46181	2.52228	2.08212	8.3199	6.83793	0.0234454	2.61848	3.83355	9.18274	15.9412	12.5374	20.5919	10.6616	12.7785	12.596	23.8139	23.7007	26.887
Rab32	1139.15	2.28639	0.404879	5.64708	1.63193e-08	3.40771e-07	yes	0.960066	13.8379	16.9682	37.2736	5.82763	11.8279	5.91386	20.269	5.08678	19.0525	16.0102	21.6076	1.34153	16.8325	66.8071	28.9002	61.2973	25.9579	70.8959	76.6966	118.509	72.051	71.6926	86.2834
Tln2	649.481	2.27158	0.658538	3.44942	0.000561786	0.00381395	yes	6.66728	9.45621	15.2647	9.89792	14.7544	1.70392	0	9.58991	5.5899	25.3603	7.0193	0.024832	0.394374	0.0619238	29.4791	26.4021	42.3139	41.108	22.201	29.3204	43.6578	44.3169	48.6674	34.4446
Cd276	1105.23	2.23387	0.5179	4.31333	1.60816e-05	0.000173671	yes	7.15974	0.0195019	25.3121	4.50376	18.1754	0.165383	4.41945	9.43235	12.7105	7.05435	5.59948	8.16872	14.2069	2.0529	25.082	27.138	33.6856	34.1842	76.1402	27.9334	11.6939	85.9565	40.3672	49.6454
Hif1a	8134.72	2.23376	0.199013	11.2242	3.10306e-29	6.15613e-27	yes	25.5382	31.4328	55.5962	32.4177	31.8819	39.0164	31.7668	66.73	33.7606	51.4622	85.5254	68.3091	29.9341	38.5025	161.392	187.977	222.655	232.11	152.284	171.238	159.068	232.799	337.391	262.454
Dlk1	329.046	2.2316	0.686502	3.25068	0.0011513	0.00710069	yes	7.33769	10.8437	4.72414	0.0761489	0	7.56907	12.2168	3.87469	6.03476	0.980785	0.0553895	4.03904	6.00963	12.3384	26.3652	6.36341	5.41384	27.2876	92.3461	3.76737	7.74996	12.94	11.6518	78.171
Arxes2	368.572	2.21075	0.76824	2.87768	0.00400611	0.0201207	yes	18.1395	5.90808	2.78937	11.3926	0	15.9542	9.4834	0	0	5.74329	5.47523	11.7835	1.67217	0	22.2512	35.146	33.9342	39.5693	20.2048	25.448	26.8684	16.405	37.8772	47.8824
Abracl	1216.71	2.2071	0.40839	5.40441	6.50238e-08	1.20728e-06	yes	38.1003	23.3051	42.6646	78.9903	0	24.9362	47.0396	85.1384	49.4844	58.4615	30.3765	80.4256	71.7858	39.1906	208.536	211.778	176.264	172.718	181.539	182.682	348.152	260.421	272.276	229.556
Enpp1	624.428	2.19253	0.624966	3.50824	0.00045108	0.00315432	yes	0	0.0253816	6.13311	6.76406	0	4.06278	3.79505	4.67026	7.25821	5.77226	5.81906	6.28309	5.1985	5.04933	12.5797	17.4649	9.32542	26.1173	14.0122	25.4706	28.924	13.8658	39.1341	12.4383
Cd44	6463.22	2.19089	0.276567	7.92175	2.34194e-15	1.30673e-13	yes	28.9132	29.0959	25.0237	22.6703	69.6431	7.35375	39.486	44.6709	21.8394	65.2242	32.8894	30.4116	17.2138	43.752	148.101	126.185	104.153	50.2653	187.704	94.2064	141.394	373.79	199.086	169.229
Col5a2	20201.6	2.18347	0.182061	11.993	3.86458e-33	9.00027e-31	yes	55.4603	65.1961	59.6975	53.2834	56.3967	82.2238	129.755	51.5945	79.7241	145.014	51.0361	82.0172	87.6648	48.9155	240.374	382.119	322.451	363.029	330.443	330.835	376.304	571.562	229.407	346.063
Pabpc4	337.721	2.17122	0.340822	6.37056	1.88336e-10	5.51269e-09	yes	3.34706	3.10157	3.81005	2.47306	1.3307	4.6504	16.0653	4.84797	4.03984	2.1077	7.25951	2.73228	6.70717	8.77953	21.5842	24.1359	19.817	23.5013	20.0517	17.3708	20.8678	43.7864	25.6176	22.0667
Loxl2	2775.66	2.16507	0.323522	6.69221	2.19832e-11	7.54828e-10	yes	19.4032	29.5042	42.993	14.1486	24.1751	31.035	6.63718	19.9697	11.1831	21.347	2.87845	6.41976	10.4194	14.0577	96.0679	75.9139	50.1039	64.0235	49.6385	83.3061	85.9244	221.609	47.5652	64.5414
Casp3	434.877	2.16181	0.546657	3.95461	7.66601e-05	0.000682676	yes	0.0387216	7.02004	6.32716	1.19812	0	10.4987	1.41299	8.2589	1.28941	12.0202	2.57977	6.79222	5.99688	5.15581	16.0084	23.1319	24.4228	14.4993	18.2278	14.5828	26.846	26.3951	29.6101	25.7641
Lrrc17	4621.27	2.15411	0.474483	4.53991	5.62784e-06	6.77411e-05	yes	64.1443	27.4581	58.9017	59.7826	0.0614652	63.3963	36.4221	44.6443	36.3878	81.7075	119.862	71.5306	92.1983	31.8422	147.142	84.8165	150.853	268.998	348.288	289.284	428.626	413.371	235.977	228.772
Stmn1	1635.62	2.14227	0.408109	5.24926	1.52712e-07	2.63022e-06	yes	20.511	0.238094	73.0504	43.6499	64.0529	59.7424	22.7021	31.6481	47.1402	19.9733	57.7937	53.8391	83.8966	86.1213	176.75	148.653	206.446	167.848	469.676	166.407	233.77	274.192	236.625	76.2697
Ttyh3	223.631	2.13142	0.536591	3.97216	7.12252e-05	0.000639594	yes	0.810558	1.70971	1.70202	1.84537	0	0.100974	2.07993	0.316225	0.687028	2.14458	0.554634	0.73471	4.37344	1.24462	7.09979	3.60736	5.02324	5.03446	9.32279	3.78326	2.45107	12.7581	1.89955	9.33736
Lgals3	3260.62	2.11464	0.530166	3.98865	6.64512e-05	0.00060535	yes	72.3305	191.531	56.0311	101.906	0.0709951	117.915	88.449	27.8198	81.5421	120.725	86.8828	114.904	55.0181	52.6928	204.484	149.596	402.297	487.875	1301.37	204.246	71.0827	181.525	465.684	305.485
Elk3	695.795	2.1062	0.389448	5.40817	6.36729e-08	1.18547e-06	yes	17.1775	7.22407	1.54032	4.2499	12.2954	0.494322	3.638	6.41145	0.725398	5.96454	6.34288	9.34466	7.13468	11.3301	30.6298	31.3255	20.9393	27.7065	34.8182	25.1979	21.4436	45.6589	28.0875	33.1785
Meg3	2740.31	2.0989	0.219351	9.56868	1.08277e-21	1.1427e-19	yes	21.802	52.924	60.9538	32.1862	51.1116	46.5576	33.4663	44.0462	47.1798	18.4987	37.3751	28.2969	51.6389	40.0857	191.682	157.506	142.347	109.177	141.715	112.118	208.81	334.574	83.946	309.119
Mical2	391.658	2.0976	0.559807	3.747	0.00017896	0.00142968	yes	1.97076	5.65378	0.2668	1.81839	1.28873	0.331784	4.35982	7.63687	0.0462435	2.93422	0.231915	0.0441881	1.77285	0.991525	9.18455	5.09086	6.55824	6.85192	7.04946	5.75834	11.1384	15.2099	8.56171	15.009
Rnf19b	378.386	2.09669	0.647773	3.23677	0.00120892	0.00739641	yes	8.3697	1.34375	2.22686	6.69741	0	9.16923	15.4684	5.7782	0	7.45216	0.0553955	6.62434	2.47487	8.38556	18.0315	37.4857	21.5086	21.1463	22.6023	12.238	14.8292	42.8331	31.471	13.5536
Actn1	335.716	2.09437	0.504625	4.15035	3.31971e-05	0.000332997	yes	2.78942	7.98932	1.1495	3.37302	0	2.53513	4.99471	12.4805	1.76405	3.47416	0.435675	3.60506	2.58491	0.959259	17.4578	10.4354	12.2306	11.0289	7.46824	16.9605	21.319	15.7736	13.0929	20.76
Col1a1	167118	2.09311	0.184058	11.372	5.7639e-30	1.21076e-27	yes	568.69	592.55	1021.77	446.315	1311.39	923.761	596.874	395.399	1010.26	938.175	425.647	666.311	513.259	658.726	2568.11	2352.33	2965.91	4827.2	3387.09	2868.71	3447.25	4198.04	2106.24	2673.65
Tspan6	2446.37	2.0922	0.45146	4.6343	3.58146e-06	4.5086e-05	yes	80.6434	21.5331	19.9284	45.7773	0	32.2705	85.6265	32.7945	53.5454	62.233	33.8689	27.0302	8.31455	33.1799	132.731	208.977	184.754	195.776	120.476	150.47	183.092	121.073	202.288	187.89
Ptx3	1052.74	2.08963	0.348868	5.98974	2.10182e-09	5.14082e-08	yes	9.18588	14.993	45.0939	8.01853	24.2224	28.8762	8.73976	5.03628	6.89612	7.50686	17.5165	18.2533	26.8111	30.1393	62.5754	57.2798	94.3166	24.7311	37.2838	91.2752	136.782	144.79	61.7363	67.4045
Anapc15	256.62	2.08641	0.758376	2.75116	0.00593851	0.0278393	yes	34.2916	8.7497	20.0108	42.0089	0	4.50656	9.72157	0.436363	11.7356	23.7705	0	0.741863	13.546	0	60.2402	75.7859	49.1127	51.5093	33.2595	50.2498	49.0559	80.1387	49.492	41.5248
Cdh11	2912.04	2.08573	0.3435	6.07201	1.26317e-09	3.21112e-08	yes	11.0538	24.0895	8.38661	8.94302	4.31278	25.5978	15.9703	1.80166	22.2127	27.3037	15.9244	11.485	11.5007	4.04585	67.3318	67.8596	67.2551	120.266	38.1034	66.9237	20.422	37.4487	56.4275	56.6821
Tnfrsf12a	1009.44	2.0695	0.323705	6.39316	1.62487e-10	4.83534e-09	yes	13.0736	25.5743	20.8071	46.0688	34.9973	6.5244	44.1612	81.3503	17.5384	58.6495	12.8867	51.9565	42.5584	25.4244	132.754	72.2657	164.975	121.712	264.683	75.4005	71.7747	183.314	218.915	153.138
Ckap4	3315.35	2.06222	0.24427	8.44236	3.10983e-17	2.14895e-15	yes	25.1657	23.7346	19.5214	9.98172	27.5749	32.9402	66.6091	20.9319	40.8405	25.604	11.8716	32.1499	35.1368	29.4309	166.973	141.804	80.3436	72.2959	77.6648	126.822	124.894	175.305	115.117	142.447
Vcan	5877.85	2.03361	0.221268	9.19071	3.9027e-20	3.57347e-18	yes	27.9793	54.1671	41.6614	12.3224	16.6689	23.3392	34.5951	42.649	21.9723	41.3336	12.7887	50.0646	30.4785	42.8238	87.694	140.427	123.685	106.346	152.768	118.083	171.886	211.706	91.4062	148.792
Hhipl1	490.913	2.03278	0.490023	4.14833	3.34916e-05	0.000335636	yes	3.6115	6.26665	1.64372	0.8109	5.73387	2.53168	0.225791	0	1.23679	2.90221	3.54579	3.74435	1.48175	2.42817	7.54227	11.0983	7.32427	5.32827	5.4314	8.56198	19.2115	17.3843	11.9499	13.6837
Ccl2	6592.05	2.03164	0.470821	4.3151	1.59527e-05	0.000172454	yes	52.4489	147.147	80.3416	296.985	867.499	47.7046	105.372	463.393	329.822	268.018	81.8875	465.854	124.693	366.931	478.671	2495.32	970.474	109.038	777.009	758.923	2334.21	811.349	866.425	990.138
Ccl7	7133.17	2.01621	0.363054	5.55347	2.80047e-08	5.55581e-07	yes	151.708	200.207	335.411	297.136	740.598	267.06	322.931	368.683	499.624	156.931	337.738	330.007	75.3731	452.388	680.382	2254.74	800.215	390.033	493.445	492.801	4694.3	672.043	1376.1	1105.44
4930579G24Rik	223.36	2.00382	0.70843	2.82853	0.00467619	0.0229209	yes	0	6.93683	0.0553638	4.8758	0.0338689	0.865693	2.07985	7.62602	5.4749	1.72957	4.01191	9.39847	3.22203	0.0235955	6.82465	16.3047	6.45593	7.27633	10.751	7.39803	29.2376	19.4113	23.4667	6.11469
Ecrg4	999.623	1.99974	0.566203	3.53185	0.00041267	0.00292971	yes	12.7482	50.5351	20.2637	71.8997	0	37.5541	71.1656	35.4156	35.713	113.958	70.5436	5.75585	7.36638	6.32426	270.34	118.087	222.704	348.331	78.0551	144.643	19.0905	36.0962	138.802	190.661
Capn6	1301.89	1.98691	0.706621	2.81185	0.00492572	0.0238775	yes	0.193808	0.207619	28.4049	11.2963	0	18.4517	0.670369	7.51103	13.2559	16.2546	6.4132	21.2281	0.693342	16.4913	25.5213	39.4983	55.4553	106.87	24.0468	30.7521	31.8355	40.4094	34.1818	20.9005
Col16a1	1241.95	1.98578	0.237817	8.35004	6.8239e-17	4.51262e-15	yes	23.1613	22.493	19.6468	27.9705	12.2047	37.6988	50.3757	31.601	53.3819	57.9111	21.2393	19.0774	29.615	30.9774	140.575	178.43	75.64	164.178	118.651	108.336	126.291	132.088	83.5695	140.248
Nol10	120.388	1.97968	0.767715	2.57867	0.00991822	0.0422481	yes	1.29976	0.247896	3.15274	2.08722	0	0	0.640122	0	1.20029	3.02856	0.156179	0.615005	0.0223545	3.04138	6.40413	4.33758	8.77589	4.79876	2.46601	1.80541	1.91122	3.4023	6.54879	4.36015
Col5a1	11387.5	1.97148	0.162218	12.1533	5.50888e-34	1.43943e-31	yes	77.6443	136.069	88.7087	95.3852	187.303	89.3199	180.162	111.177	163.36	163.033	95.8049	93.7567	152.323	71.3806	412.645	518.12	481.634	572.264	393.324	539.217	335.374	655.74	424.022	531.549
Rnf149	358.936	1.97003	0.572355	3.44196	0.000577508	0.00390337	yes	0.0749613	6.19781	2.32207	2.52859	0	6.86645	8.61893	4.20853	2.32818	13.3096	1.99735	1.98947	8.13181	1.46911	6.84344	20.5314	13.2822	7.45038	18.7134	3.87611	29.862	17.6153	26.4086	24.2347
Emb	4977.92	1.96215	0.504211	3.89153	9.96157e-05	0.000863417	yes	46.7117	43.3415	17.8545	83.2919	0.39396	15.8358	154.025	24.3843	74.0536	100.412	41.1146	3.72674	71.1209	46.8037	251.097	262.197	251.333	292.081	123.779	159.855	174.097	94.6692	219.473	233.303
Ecscr	1088.7	1.96082	0.346645	5.65656	1.54434e-08	3.2504e-07	yes	4.07875	32.2915	36.8873	34.5959	14.2824	27.7819	33.8194	48.2474	23.8896	53.9258	45.7973	8.8613	114.984	18.9275	135.767	116.21	152.73	161.285	99.1344	116.878	108.988	108.04	236.336	156.487
Sinhcaf	172.904	1.96038	0.758	2.58625	0.00970254	0.0415004	yes	0	0.139279	3.4644	2.61342	0.0890264	2.15639	0.681588	0.104243	4.60459	11.3263	0.0219703	2.54318	4.31253	0.113318	2.3028	11.4704	17.2229	5.34845	5.83086	1.74448	16.1763	10.6101	14.1864	4.89471
Thy1	2605.1	1.95122	0.276915	7.04629	1.8375e-12	7.61331e-11	yes	34.7834	80.1183	52.7144	131.872	101.425	48.3572	54.571	56.5797	65.5206	48.3199	26.0741	96.6959	134.134	83.011	644.167	327.616	211.492	125.472	244.911	253.231	137.528	376.961	174.27	367.28
Smc4	1275.76	1.93483	0.348714	5.54848	2.88172e-08	5.70644e-07	yes	23.6021	7.95323	27.9303	12.4478	30.5429	35.2699	17.3153	31.2217	12.5355	11.1184	9.07268	16.1389	36.157	3.67604	61.5909	73.8988	26.1147	48.5751	59.7566	47.0024	173.399	81.0129	140.801	35.2149
H2az1	7198.57	1.93454	0.204968	9.43822	3.79158e-21	3.76104e-19	yes	242.276	268.895	155.588	264.205	319.705	124.491	321.79	211.399	175.17	265.745	174.447	220.763	284.032	206.933	597.464	1140.9	633.796	503.195	847.022	703.967	1605.86	1073.41	1294.8	509.705
Col3a1	228600	1.91834	0.196116	9.78166	1.34982e-22	1.55491e-20	yes	2313.77	1437.91	2395.01	2060.32	1769.03	3389.44	3789.9	1510.54	3997.41	5315.7	1672.34	2748.79	2732.31	2035.3	7468.94	9510.39	9031.28	10565.2	13601.4	9689.35	11063.7	15627.2	6914.55	10123.5
Plod2	1982.91	1.91203	0.307113	6.22582	4.79038e-10	1.31926e-08	yes	1.73797	15.1761	12.3648	10.6895	18.3898	14.6299	22.115	16.8132	18.2913	52.9441	6.55842	10.7205	24.739	14.5956	39.906	69.1701	67.6261	75.0306	31.7494	68.0536	63.6079	90.3065	74.566	65.7848
Thg1l	137.72	1.91132	0.630372	3.03205	0.002429	0.0132091	yes	0.429181	3.73896	0.628912	0.200454	0.328216	4.08059	6.14523	0.0780826	4.95081	0.27718	2.36637	3.33404	0.442459	0.208118	4.13217	6.94597	4.34609	9.14393	4.54309	5.30783	24.2814	8.32818	4.4702	3.45773
Slc16a1	1300.56	1.90521	0.537598	3.54393	0.000394206	0.00282106	yes	8.11232	4.31067	38.2497	2.48258	19.1488	11.0905	6.46521	0	11.0923	0.405388	2.05718	3.70772	4.86651	5.29343	26.3299	24.1755	33.9376	51.2159	33.627	20.74	23.5681	26.1413	45.8705	32.3171
Cemip2	351.618	1.8919	0.491265	3.85108	0.000117598	0.000997121	yes	5.11986	0.784282	1.72708	1.21426	39.4883	0.910034	0.0262763	3.55095	0.201975	1.56769	1.07905	1.03934	4.86253	0.379276	5.44781	7.39854	8.67784	10.3017	5.73503	6.67389	6.06442	8.63859	7.64947	5.82065
Rbbp8	342.097	1.87956	0.363036	5.17733	2.25083e-07	3.73258e-06	yes	5.16663	4.64212	2.72358	6.78835	1.37369	0.687548	2.40887	1.26924	5.14407	6.13037	4.14243	3.23824	5.81123	6.33079	16.682	11.4109	6.90217	15.4638	11.1759	10.0389	33.2157	21.227	16.2715	9.02418
Mest	4527.77	1.87623	0.571331	3.28397	0.00102355	0.0064012	yes	127.9	55.5664	102.419	13.1541	0.823492	102.183	10.608	38.2015	127.866	63.303	82.3625	39.3131	14.9125	42.2844	149.524	43.0109	402.718	730.836	205.311	127.043	57.8653	18.872	183.699	345.981
Myo10	330.292	1.86755	0.7379	2.53089	0.0113772	0.047242	yes	0.00877565	0.968735	0.0130738	2.29626	0.0103355	4.80813	0.790272	6.15234	3.70961	1.38358	0.042581	0.0104667	2.51002	1.0296	7.73513	5.65931	9.44347	15.0855	7.45459	3.92981	1.46048	3.22394	4.3625	4.89183
Nek6	1838.9	1.86587	0.297216	6.27783	3.43327e-10	9.65371e-09	yes	30.548	3.70256	18.6415	22.9024	26.5035	12.4919	46.3411	8.99113	25.2489	13.2056	31.8933	17.7898	14.3957	33.6025	47.1642	88.2152	107.139	125.111	67.1372	62.523	63.0753	65.3396	119.992	77.1507
Eno1	5608.4	1.86114	0.251466	7.40118	1.34982e-13	6.39852e-12	yes	64.9636	103.99	49.1608	83.0321	55.4027	154.798	90.662	186.206	49.6796	69.0423	63.4093	131.845	50.6523	69.6402	200.689	319.298	202.178	300.688	215.215	263.009	362.041	574.602	599.49	180.361
Hmga1	606.721	1.8571	0.475639	3.90442	9.4451e-05	0.000824055	yes	19.5555	0.635399	14.7154	7.75253	0.631646	19.6568	11.4967	7.46941	12.7451	9.3027	20.3864	13.8834	15.8786	14.8551	38.2245	12.5809	74.8878	38.0478	134.938	8.84951	6.96201	60.0251	52.9903	39.2035
Hmox1	926.44	1.85558	0.530087	3.50051	0.000464362	0.00322917	yes	25.6938	29.8855	81.9124	0.091042	29.2963	25.2572	14.6869	8.10838	7.99401	9.21919	24.0674	2.79011	9.3856	11.5091	33.9243	40.7621	28.3395	20.0178	179.031	16.5896	63.0727	205.244	40.7318	138.095
Fstl1	64933.2	1.85248	0.114551	16.1717	7.98351e-59	9.50304e-56	yes	470.67	448.51	536.551	602.528	543.589	615.401	654.399	428.435	533.371	814.704	506.062	748.257	679.508	537.464	2132.22	1749.15	2399.74	2328.95	2252.89	1781.71	1944.89	3125.42	1513.71	2355.52
Pdia5	1527.61	1.846	0.292505	6.311	2.77243e-10	7.92028e-09	yes	41.2419	11.7824	38.1324	7.768	35.7285	7.09552	20.27	57.1677	15.5798	24.4962	28.07	43.5409	10.5683	38.8846	83.5318	138.317	83.3197	94.0518	86.4966	81.9262	124.067	123.354	93.0458	78.838
Jpt2	1417.59	1.84241	0.293172	6.28441	3.291e-10	9.27803e-09	yes	17.5931	30.983	18.2642	19.5871	14.8573	28.0648	2.90382	22.5071	4.5401	12.0407	8.882	22.1104	16.8307	16.9316	33.2525	48.7753	45.1318	53.6091	60.4646	57.7629	95.7846	62.4095	97.2823	56.0789
Ext1	2067.41	1.84187	0.281662	6.5393	6.18059e-11	1.99436e-09	yes	12.2567	26.8187	33.5786	39.4463	7.2064	12.5012	45.8459	16.932	30.4628	57.0163	15.8157	49.3093	44.663	27.2198	74.4065	73.3339	85.7962	75.2721	139.48	109.811	112.82	176.043	90.3282	166.681
Pdia6	2299.5	1.82906	0.388672	4.70593	2.52717e-06	3.28164e-05	yes	4.89564	8.24065	17.5058	10.4214	24.4914	74.3127	67.5051	64.2227	34.8915	50.7295	29.6577	9.217	85.5253	35.9793	162.031	195.774	108.785	45.8893	50.0653	165.425	218.488	143.834	94.5624	129.559
Tnfaip6	3204.68	1.82335	0.346087	5.26848	1.37557e-07	2.38841e-06	yes	13.8206	70.6831	74.9292	129.265	58.3911	46.0952	43.9343	64.9916	71.8579	34.9928	78.263	63.6863	67.6303	32.2248	46.9932	107.173	126.073	66.1046	242.783	104.651	214.691	430.275	627.296	234.145
Lxn	1591.11	1.81073	0.263998	6.85886	6.94103e-12	2.56411e-10	yes	53.6339	29.0975	53.2209	67.0806	86.5078	43.8696	17.1775	59.331	68.6959	42.4423	49.722	26.6752	21.3128	100.623	270.034	231.763	179.877	166.703	128.999	123.638	219.516	113.579	224.994	165.436
Selenoi	636.07	1.8077	0.563316	3.20903	0.00133184	0.00799132	yes	3.3256	0.0451542	4.42635	1.3995	0.00887913	1.51363	2.28405	17.0863	7.40357	2.47446	2.44023	2.79043	7.76071	13.8493	16.4965	18.7724	14.6318	5.64672	15.7619	15.028	19.6937	27.0523	19.7342	16.7417
Ier3	2392.36	1.80395	0.362948	4.97028	6.68551e-07	9.87887e-06	yes	123.255	81.7374	99.8144	101.842	30.3313	47.8451	12.7816	94.692	45.7801	24.0367	171.034	108.328	35.9491	67.9591	228.107	431.201	162.175	198.64	71.1676	250.937	98.8397	364.003	580.035	288.171
Selenoh	968.174	1.79618	0.403603	4.45037	8.57232e-06	9.89604e-05	yes	52.7142	64.7163	39.4909	89.2	0.144556	45.2	46.9514	32.0297	128.074	51.9195	50.0312	43.1613	64.5348	74.9262	161.2	259.7	121.576	140.732	146.927	190.495	274.898	226.186	321.925	153.607
Nme1	2788.47	1.7939	0.218857	8.19669	2.47097e-16	1.53904e-14	yes	39.5779	59.0599	43.8662	52.8892	41.6706	62.7355	55.0709	60.571	61.8883	32.9258	51.9927	45.4412	35.8259	39.2264	111.439	172.411	159.799	97.8878	97.5003	130.477	374.75	140.48	264.608	152.701
Tmem98	759.216	1.78668	0.501716	3.56114	0.00036925	0.0026658	yes	17.8588	20.8504	4.22489	17.3213	0	29.5136	21.263	1.21479	19.3198	25.6491	22.2064	6.50807	13.0403	13.5299	47.3772	44.1573	55.6823	138.824	64.8435	41.81	12.4475	55.781	42.3641	49.0735
Dynlt1a	192.654	1.78552	0.494816	3.60845	0.00030803	0.00227111	yes	3.23695	2.78215	1.77392	0.512633	0	2.99661	0.605015	2.18659	1.28761	3.95105	1.72668	0.723131	4.84212	2.7974	6.02083	11.8807	5.20192	3.00873	7.25863	5.36738	12.0261	7.40323	11.1683	3.81026
Hmgb2	1726.76	1.7751	0.27268	6.50981	7.52466e-11	2.35707e-09	yes	39.0933	25.2374	35.8731	19.0571	46.6836	17.6436	33.3635	30.0825	21.7394	34.1956	32.3285	18.6839	39.3448	38.6855	68.5571	116.326	98.4847	39.8173	126.528	41.3372	167.269	133.009	232.016	42.2842
Ppa1	1701.14	1.7719	0.293021	6.047	1.47567e-09	3.7023e-08	yes	13.3202	38.2628	63.9633	79.9859	111.902	27.7397	35.6282	29.871	15.0627	69.7557	30.6934	40.3972	25.9794	36.5562	114.153	106.522	117.887	114.925	123.855	103.62	186.875	241.167	289.367	114.559
Zbp1	505.369	1.77183	0.701189	2.52689	0.0115076	0.0476724	yes	6.06146	9.51384	0	62.7506	0	7.7484	35.102	22.3279	0	67.9204	23.5003	16.4974	46.5277	30.4633	96.1953	20.503	47.7894	65.6955	90.311	101.334	151.678	78.6877	85.2572	70.8944
Higd1a	1735.42	1.76926	0.285705	6.19261	5.91753e-10	1.59684e-08	yes	69.8498	64.6449	41.6472	80.6952	81.9201	57.9478	116.192	84.8329	94.2044	108.514	36.8117	73.3143	46.4159	74.6709	257.178	188.928	179.396	104.346	141.037	203.903	828.36	198.161	222.512	182.549
Tagln2	7151.42	1.75982	0.236572	7.43884	1.01572e-13	4.90153e-12	yes	134.804	195.576	125.122	146.619	140.308	84.945	149.499	90.1998	67.8612	361.064	143.771	202.705	251.169	129.303	601.4	290.991	551.375	387.055	579.69	428.724	288.658	768.761	976.465	588.661
Bgn	65793.2	1.75734	0.220271	7.97808	1.48622e-15	8.38442e-14	yes	733.821	1407.06	646.663	843.741	733.601	814.058	798.038	466.557	661.493	2044.83	865.108	1056.58	591.662	677.391	3387.5	2568.16	3344.57	6012.81	2386.02	3578.14	1337.6	2353.72	2695.73	2602.64
Pcsk5	2255.1	1.75528	0.563739	3.11364	0.00184793	0.0105182	yes	9.47283	11	19.1191	17.4511	0.0152683	18.1086	11.076	0.0275326	6.87063	17.6271	19.279	12.323	18.365	8.71748	23.3956	37.6485	39.8609	55.0497	55.6715	41.7767	54.5745	48.5807	29.2578	37.9564
Thbs2	28206.1	1.75493	0.267522	6.55994	5.3829e-11	1.77437e-09	yes	73.4673	110.072	151.346	136.591	40.7786	157.72	254.666	124.374	71.6536	419.728	157.886	81.7161	120.852	127.447	282.431	350.283	386.109	646.859	411.565	512.329	598.726	975.004	352.241	508.11
Entpd6	320.527	1.75254	0.585734	2.99205	0.00277115	0.0147993	yes	7.73726	6.71792	2.43382	5.93731	0	4.84401	3.26325	0	4.05517	7.74046	1.82905	4.33184	0.269945	5.75402	14.7757	8.55815	8.24161	10.9211	17.7543	15.2152	9.63733	16.3517	20.5531	15.3354
Slc27a3	311.419	1.75185	0.613474	2.85562	0.00429526	0.0213527	yes	0.111574	4.2355	1.28495	11.5775	0	3.04487	1.1883	0.474937	5.1618	21.9003	3.31027	5.41774	8.04852	3.43834	16.4888	3.23424	13.2429	19.4582	24.247	7.87704	17.2889	36.2162	18.4986	15.8461
Mlkl	475.603	1.74734	0.47675	3.6651	0.000247241	0.00190143	yes	5.4791	4.06835	7.88685	15.4193	19.9468	0.30754	16.9726	0	6.14847	11.3991	9.36556	12.4881	10.9174	5.9001	31.1485	31.8077	36.2774	23.337	24.6383	24.8688	45.9988	22.3378	37.4468	27.1012
Lrrc32	1261.19	1.74511	0.428106	4.07636	4.57461e-05	0.000443108	yes	4.59494	13.2099	18.3384	8.81055	0.0489535	5.12599	19.4844	23.7466	4.66983	11.5591	2.61192	14.7461	6.61347	11.8272	50.5341	31.9321	30.9642	43.9701	49.6619	19.6502	12.7935	43.7184	27.2001	44.9331
Fhl2	1553.06	1.74424	0.50417	3.45964	0.000540902	0.00369088	yes	43.2673	46.9714	30.1215	24.119	0.0887797	15.4895	24.6862	0.407285	33.2755	85.3476	100.775	26.3468	17.6884	25.3111	97.9986	134.919	137.861	101.439	80.4093	154.891	66.6333	140.841	117.15	138.431
Ammecr1	374.348	1.74131	0.394408	4.415	1.01011e-05	0.00011439	yes	0.0666682	4.98754	1.73086	2.85418	1.08822	1.55944	3.81601	1.45	1.5079	1.72362	2.69976	2.56691	2.30338	0.975657	5.44606	6.72526	4.97695	4.79661	7.25558	4.57088	18.2797	6.90663	5.5109	6.33717
Ccn3	6459.17	1.74084	0.343885	5.06226	4.14313e-07	6.52726e-06	yes	24.3916	56.3325	81.6028	197.385	164.463	31.2457	22.1088	66.8409	51.3844	61.0057	52.8772	71.1056	39.4999	85.5359	173.12	61.4853	223.225	280.916	409.651	218.161	513.493	374.992	61.2731	142.732
Gm4316	244.047	1.73851	0.442841	3.92581	8.64394e-05	0.000761534	yes	2.41149	1.06934	1.38405	3.95535	8.76451	2.98381	5.07066	0.146872	1.66551	3.88512	0.608006	2.1677	1.55778	6.29151	12.8857	10.5419	4.20572	11.9364	5.6535	7.08404	14.3062	9.69223	16.1947	8.04382
Fscn1	1692.19	1.73514	0.325657	5.3281	9.92429e-08	1.77494e-06	yes	41.0087	6.47071	52.9186	20.8645	58.4792	40.5511	4.14427	31.0296	23.6068	18.9288	32.5064	30.7871	16.8165	16.2509	89.0128	33.7501	102.898	135.421	125.688	74.3855	53.5872	182.485	99.3916	74.0954
Exoc3l4	249.053	1.72337	0.535131	3.22046	0.00127983	0.00775939	yes	12.9714	5.5687	9.04407	4.13782	0	7.53479	12.3083	11.354	5.28129	0	10.2302	8.02241	15.8584	7.77086	23.1061	28.1907	40.3052	26.493	22.495	31.5533	14.7875	23.1088	29.9011	27.2645
Col5a3	7107.62	1.72298	0.229747	7.49945	6.40855e-14	3.12067e-12	yes	18.4135	21.6745	32.2224	46.5295	33.025	23.2298	52.336	45.8508	55.4712	32.3048	18.4934	31.179	52.1653	33.7721	81.5155	105.807	90.0008	65.0305	102.461	80.3326	82.1728	264.927	136.822	207
Basp1	171.431	1.70406	0.602011	2.83062	0.00464585	0.0228192	yes	1.56458	0.213303	3.23553	6.61118	0	0.640415	3.4029	0.522869	1.70857	4.04323	2.34667	3.71989	14.9458	0.732858	11.4476	7.85172	8.2619	7.83807	8.03772	6.55994	9.73165	20.5718	4.35867	21.9057
Ddx39a	1329.84	1.70189	0.269394	6.31748	2.6587e-10	7.61568e-09	yes	29.0295	28.6902	22.9947	19.341	24.7029	29.3717	24.4961	62.1239	26.7154	36.0185	16.8874	16.0408	21.605	26.8199	52.2345	98.9837	84.7357	41.2664	82.5252	42.1598	200.785	105.387	144.289	43.1018
Sox4	552.806	1.69706	0.350164	4.84647	1.2568e-06	1.75086e-05	yes	4.81411	1.84204	3.47979	2.68858	4.02057	5.20342	6.46818	2.64172	0.708286	4.85751	0.274464	4.24991	5.54091	3.68917	11.6787	7.82258	9.60497	18.9889	10.8779	9.18037	10.4096	15.076	6.01181	21.0556
Nme1nme2	1613.19	1.69408	0.203804	8.31231	9.38607e-17	6.1689e-15	yes	45.4134	63.0242	70.1935	63.0148	54.0522	84.1394	92.3152	76.2306	54.3083	43.0059	48.547	70.3078	47.265	81.9619	147.272	209.274	193.71	171.8	139.358	156.579	397.708	182.85	315.982	167.634
Nicol1	152.232	1.68853	0.514378	3.28267	0.0010283	0.00642344	yes	23.0173	11.2071	15.3636	36.1834	0	2.2181	17.7226	18.0848	44.2739	16.8572	23.09	15.3775	1.75832	13.2109	60.7883	38.7972	29.8562	45.7701	65.0555	58.2258	61.2513	87.9112	45.1285	83.1086
Sbsn	771.583	1.68557	0.560139	3.0092	0.00261939	0.0141155	yes	2.98894	32.4996	197.48	56.461	19.9724	7.02604	4.91024	12.7305	1.48251	49.5838	34.3841	55.5007	65.7269	0.923869	127.686	49.1889	99.486	61.1679	233.407	113.349	89.1919	189.354	144.67	154.38
Cfb	11693.9	1.681	0.342371	4.90988	9.11338e-07	1.30349e-05	yes	206.038	277.663	189.659	209.595	8.2825	174.913	355.241	56.4224	186.458	285.133	396.337	62.8487	183.574	189.729	887.264	660.669	964.764	474.608	738.199	717.622	815.327	437.029	395.994	455.995
Adamts14	549.292	1.67641	0.334496	5.01175	5.39361e-07	8.2193e-06	yes	1.83201	7.2212	4.42572	1.74791	1.34346	3.32498	1.29463	5.8592	1.29343	2.0539	4.02139	5.72591	4.30865	4.479	9.32205	10.5378	8.75693	3.81284	9.93786	8.67386	6.96813	29.7439	13.1565	14.6534
H2ax	550.33	1.66783	0.476235	3.50211	0.000461588	0.00321521	yes	17.7781	16.1002	30.89	6.38942	0	14.4238	21.064	4.59312	4.81328	25.8693	14.0674	14.294	14.0049	17.7104	45.1021	18.933	18.2647	52.0616	64.3967	22.4516	38.0114	81.4787	103.38	27.8269
AI506816	2369.68	1.66767	0.280686	5.9414	2.82597e-09	6.83399e-08	yes	14.2727	31.9115	22.2608	15.8733	13.9401	21.8538	23.727	18.5708	36.6441	71.0931	33.5604	28.9579	21.0328	34.7977	68.9467	28.1169	112.852	104.466	76.1589	100.82	30.4272	141.064	157.416	79.6544
Emilin1	1415.89	1.66309	0.267551	6.21597	5.10093e-10	1.3976e-08	yes	19.0971	51.6278	20.9078	38.8775	11.6346	49.8921	45.8387	31.4065	37.2624	67.7319	23.4367	11.7568	18.4551	25.2603	94.9472	136.707	73.6627	145.586	66.7315	106.842	75.689	136.734	112.09	98.0979
Plk2	1196.89	1.65628	0.41027	4.03705	5.41287e-05	0.000507119	yes	19.856	5.68978	39.5822	1.98148	33.0587	6.81816	9.86321	25.97	4.83041	13.8257	19.6401	6.56401	2.71839	16.8495	40.4152	29.4924	40.1331	65.2072	25.8552	24.0937	136.694	29.6464	32.896	38.2242
Wnt2	909.575	1.6515	0.526174	3.1387	0.00169697	0.00981092	yes	8.25927	0.541533	12.498	28.4362	0	25.102	11.2791	22.7265	2.01009	20.5776	26.0307	12.1381	10.773	10.1936	16.2736	29.7812	78.3447	47.5994	80.8875	32.8204	35.0995	71.3779	21.1341	34.9415
Atxn1	438.926	1.64741	0.392858	4.1934	2.74809e-05	0.000281725	yes	2.23736	1.52495	1.17116	1.14812	26.3134	2.14734	2.6232	0.0367768	1.49437	1.46434	2.12997	1.46369	0.942777	0.724783	3.51853	5.0203	4.98896	6.27966	4.4588	3.19191	12.5324	3.45541	2.52265	3.18373
Twf1	5231.24	1.63514	0.276631	5.91092	3.40208e-09	8.08126e-08	yes	62.6524	40.4521	85.6634	45.4151	103.766	51.1456	58.5543	58.8352	53.8809	48.5092	60.2491	48.7487	43.4843	47.3746	68.8717	238.572	145.375	137.497	117.084	109.818	615.082	145.527	123.852	91.6876
Rad18	290.677	1.63121	0.455759	3.5791	0.000344779	0.00251608	yes	2.66792	0.767263	6.57692	3.38829	7.90746	0.0962977	2.30114	6.32281	4.8163	2.10689	1.8224	6.30451	3.92819	5.00479	8.07005	8.76796	8.53638	2.40279	11.1117	6.55487	29.0082	14.9422	21.1575	8.16501
Hmgn2	9909.87	1.63016	0.204024	7.99002	1.34917e-15	7.77081e-14	yes	269.513	225.76	329.683	291.817	179.153	303.358	365.225	366.442	336.639	267.056	255.293	393.367	360.927	364.417	848.652	925.488	651.888	538.993	897.769	791.51	2355.11	850.194	1024.38	730.002
Ppic	10646.1	1.62554	0.14701	11.0573	2.02025e-28	3.797e-26	yes	342.703	203.621	222.208	306.048	273.808	317.621	201.983	155.005	278.02	367.363	271.938	448.855	251.634	275.039	804.966	881.418	829.602	1045.9	988.054	883.896	752.278	888.436	847.534	940.355
Col1a2	157359	1.62343	0.147203	11.0285	2.78394e-28	4.97073e-26	yes	743.333	987.109	1251.96	694.344	1347.89	1321.38	880.886	679.295	1239.32	1328.9	749.246	877.829	782.219	754.81	2685.62	2932.33	2808.05	4094.13	3052.75	2884.66	3760.44	4021.72	1823.87	2620.68
Eno1b	3040.57	1.61842	0.308973	5.23804	1.62288e-07	2.78174e-06	yes	102.27	44.9067	70.4021	38.825	8.98773	35.9698	86.3414	45.5608	61.8407	89.288	85.7635	37.3772	58.9872	93.1233	223.362	101.167	269.9	106.456	98.3638	90.8813	414.888	205.731	203.735	223.043
Pcdh19	1296.93	1.61209	0.446924	3.60708	0.000309658	0.00228155	yes	4.14363	3.33286	6.40785	13.4274	0.0085754	12.8132	3.37161	1.70117	5.42173	5.78128	4.12927	2.77177	11.8413	5.93731	18.1722	22.3289	18.0653	13.5436	9.38452	17.1904	25.5396	26.9259	13.193	19.7215
Hacd4	894.559	1.59816	0.494903	3.22923	0.00124122	0.00755954	yes	10.3948	15.3423	11.3479	15.7438	0.016603	21.8875	6.42899	6.50813	5.82139	12.208	5.45462	2.77243	23.0266	0.796487	35.9282	19.317	31.8096	38.9475	16.0741	50.5056	23.4413	44.992	18.2064	27.7163
Eln	3923.7	1.59291	0.587051	2.71342	0.00665933	0.030553	yes	43.7852	59.3232	25.6619	51.6129	0.0738163	14.8184	27.7962	12.379	15.1688	61.1716	27.5151	173.102	83.4413	47.8725	81.3741	73.0554	365.775	409.567	57.7086	74.2146	59.8631	119.138	20.3776	186.584
Nudcd2	1405.03	1.59261	0.263395	6.04647	1.4805e-09	3.70575e-08	yes	57.9241	33.5253	59.8296	15.6382	21.0381	37.8874	53.6599	16.9818	28.7239	32.3854	54.8924	83.6485	23.233	41.8738	106.642	120.394	146.334	101.173	99.1058	105.177	152.312	105.939	195.718	98.4103
Lrrc59	2112.22	1.59196	0.290497	5.48013	4.25022e-08	8.21889e-07	yes	10.1232	11.8772	32.135	17.3907	67.0406	9.42574	32.7235	39.6892	35.2316	27.5173	15.1922	12.51	14.1447	36.8095	62.0655	62.7916	60.7051	42.1785	59.5058	69.519	104.488	135.461	120.458	63.1249
Ak2	1240.3	1.58927	0.239615	6.6326	3.29835e-11	1.11117e-09	yes	31.1283	25.4608	19.8255	32.9006	35.9264	43.6661	25.6577	14.854	36.331	43.176	24.8021	21.7427	30.6097	20.8415	68.1714	87.2162	65.3935	73.7061	52.5669	46.8186	183.615	128.293	123.338	62.9281
Hmgn2-ps	128.319	1.58906	0.352864	4.50332	6.69016e-06	7.91952e-05	yes	7.44485	1.84623	3.51441	1.5011	1.1359	5.39632	1.75621	5.80627	3.99546	4.43874	5.97757	6.19024	5.11865	6.8479	10.7793	16.4996	9.73332	12.5053	11.2202	14.1446	23.7982	9.9898	13.9134	10.846
Ttyh2	1376.62	1.5875	0.32248	4.92279	8.5319e-07	1.22688e-05	yes	3.63009	6.99183	12.3733	10.7454	54.8285	10.1704	15.4138	12.3158	9.16567	12.6143	5.00358	15.7931	15.4311	6.49686	35.7392	16.7251	49.175	32.2434	65.7306	20.9752	46.174	67.9486	32.4778	46.4716
Cdh2	332.429	1.58217	0.511364	3.09402	0.00197461	0.0111045	yes	0.505423	2.7393	4.44922	2.00821	1.02087	1.58088	2.77938	0.613248	4.62815	2.30428	8.73873	2.3467	6.26898	0	7.30843	10.3226	11.6339	4.93688	10.5913	5.82045	8.30779	8.77408	10.7309	9.53694
Fbn1	55957.6	1.56756	0.19486	8.04453	8.65802e-16	5.1245e-14	yes	71.7612	116.741	135.577	245.272	222.142	211.43	145.306	258.083	163.092	178.039	106.623	221.869	300.071	215.569	473.165	411.124	553.322	441.266	777.196	534.476	480.408	1019.08	316.901	650.525
Skil	1241.13	1.56616	0.321846	4.86619	1.13771e-06	1.59324e-05	yes	11.7901	10.3837	7.3653	4.26527	1.23213	7.56744	6.82253	6.14222	3.51827	8.22144	6.06716	3.92765	7.89405	9.19455	11.2114	35.911	12.8671	29.6358	18.0524	9.50588	47.4323	16.3353	9.20453	14.5971
Bcl3	240.045	1.56316	0.584534	2.67419	0.00749091	0.0336196	yes	2.15414	4.88482	2.1293	5.37947	0	0.869129	5.96868	14.533	11.9978	15.546	1.35339	3.32592	18.4446	0.202794	22.1567	22.1518	18.2211	18.4432	19.7738	8.82642	11.398	20.4277	23.558	19.7447
H2bc4	1488.43	1.56116	0.287977	5.42114	5.92189e-08	1.11496e-06	yes	57.8724	71.1229	24.7056	42.8594	19.5109	16.8335	54.794	107.884	60.9149	64.5466	86.7412	45.4777	35.1873	32.9455	113.308	141.481	247.247	218.588	274.109	126.031	129.978	62.0817	104.48	136.305
Itgb8	638.394	1.56013	0.620199	2.51553	0.0118855	0.0488037	yes	0.00606253	2.08702	6.08128	2.78798	4.96196	3.03898	2.4548	4.33929	2.9899	2.24372	1.9784	2.04198	4.30041	4.45468	2.71922	0.871109	18.5872	15.2188	49.0141	3.47023	2.25707	0.303036	0.650761	2.5308
Galnt10	490.491	1.55902	0.449263	3.47017	0.000520132	0.00356733	yes	2.9534	6.42225	1.49915	2.27871	0.0130339	1.93338	8.23651	1.71902	3.06158	6.537	1.30028	3.9829	4.83194	5.16588	12.0261	10.29	9.82224	14.2874	8.65114	7.68904	2.73172	16.0557	10.9987	16.4161
Casp8	875.59	1.558	0.385863	4.03772	5.39737e-05	0.000506323	yes	16.6482	0.269444	12.7629	10.6989	16.7399	5.33343	9.28688	22.7403	13.6634	42.4609	14.5069	20.0192	21.8199	6.6521	44.1969	62.4755	30.7113	24.402	31.7794	33.4386	63.7523	50.635	56.9621	50.6834
Eif4e2	2416.63	1.55545	0.189433	8.21109	2.19197e-16	1.37325e-14	yes	99.3593	60.9985	34.1121	52.2842	77.5436	54.3403	45.5404	53.9164	88.2112	45.7542	61.3659	89.0803	43.5973	93.7164	158.909	188.055	167.791	161.096	162.681	203.292	219.721	235.949	242.103	198.492
Lgmn	2598.48	1.5526	0.227741	6.81742	9.26925e-12	3.36615e-10	yes	18.6522	36.7515	40.3732	35.7107	115.365	42.2053	53.1071	24.8497	27.2941	50.1527	54.6309	40.6217	70.935	84.0714	126.262	139.658	132.823	187.179	161.616	145.899	105.472	134.789	170.791	167.687
Col14a1	8819.59	1.54998	0.562928	2.75343	0.00589739	0.0276978	yes	8.08585	28.2219	77.294	123.042	0.0107184	56.4992	120.13	85.3139	48.6253	171.677	52.0822	33.6604	141.239	74.1103	187.554	130.986	273.241	243.561	402.56	134.163	152.844	362.908	77.7151	253.984
P4ha2	2154.25	1.54798	0.383174	4.03988	5.34782e-05	0.000502563	yes	61.5035	36.1568	45.549	43.4776	0.280274	59.137	51.3715	15.7092	27.5142	53.5316	51.0799	27.6801	11.8059	28.9917	73.9979	74.7682	102.75	106.716	82.0486	98.349	138.455	177.349	162.32	98.6789
Ednra	2399.41	1.53752	0.458442	3.35379	0.000797128	0.00514436	yes	24.2202	49.064	4.16269	23.4837	0.0344938	19.1877	44.5017	47.1001	17.1695	34.7558	9.33689	19.0533	15.3891	12.4729	75.3597	96.1297	71.8696	143.634	58.8744	51.8591	19.7875	41.8891	52.9796	64.0682
Mfap4	3705.66	1.52887	0.587601	2.60188	0.00927138	0.040034	yes	70.6776	200.972	42.0349	89.0049	0	30.3633	116.041	33.0329	51.8001	156.473	169.552	39.0125	54.9076	84.7685	105.089	141.39	346.091	842.347	265.11	279.41	118.338	87.7507	88.1337	157.559
Lman1	3870.75	1.52846	0.221547	6.89902	5.23624e-12	1.98219e-10	yes	25.2105	24.6567	54.9566	36.7428	71.4635	30.1383	47.2069	44.8271	23.5527	50.7691	32.894	44.827	36.5295	27.5096	62.0476	109.325	105.88	93.5	79.4933	100.161	268.945	131.731	112.469	70.333
Nnmt	2188.95	1.52256	0.249811	6.09484	1.09547e-09	2.82109e-08	yes	93.4586	56.9566	37.3736	136.543	109.61	65.9805	96.9066	56.1506	114.282	182.442	77.7605	26.7769	116.232	112.926	369.599	296.252	275.781	204.037	196.448	262.942	340.802	220.739	284.454	217.685
Sdc1	1728.87	1.51689	0.490001	3.09568	0.00196363	0.0110485	yes	43.6587	21.4682	31.7499	12.893	0.0200261	23.5924	3.45236	11.1143	20.3837	32.7592	21.5146	26.5085	6.39551	9.11062	41.4657	33.4617	30.7344	76.4006	30.1942	19.3322	23.9994	62.6022	123.98	119.198
Dnajc25	455.355	1.51485	0.475085	3.18859	0.00142967	0.00850417	yes	12.7795	7.2915	6.056	6.71012	0	5.03127	2.10835	1.26943	4.85295	2.58841	3.13919	11.3458	11.6482	10.9307	19.3942	24.3944	12.7509	9.94105	18.8954	21.6635	19.4544	19.9171	18.0746	16.8153
Rtp4	1424.26	1.51478	0.514182	2.94599	0.00321918	0.0167739	yes	123.622	30.9862	16.082	66.2544	0.0986718	11.3735	111.276	1.84994	28.6731	58.0608	80.5828	40.2823	110.902	27.5189	191.546	139.545	75.312	163.741	103.458	183.653	237.344	152.676	132.863	117.014
Col6a3	18080.6	1.51362	0.262099	5.775	7.69532e-09	1.73193e-07	yes	168.323	105.792	98.7449	205.719	51.6468	177.043	407.63	184.087	322.812	437.561	146.184	160.457	335.908	163.099	416.902	951.13	487.453	620.947	548.107	593.327	414.929	893.833	582.938	716.723
Mif	2987.84	1.51238	0.208337	7.25929	3.89137e-13	1.74428e-11	yes	290.08	321.01	386.091	245.393	307.847	315.792	341.944	188.216	316.745	341.635	268.826	460.68	275.21	366.891	786.165	948.812	932.193	631.062	395.849	828.761	509.06	1122.13	1932.81	1060.31
Bckdhb	902.226	1.5065	0.214625	7.01922	2.23109e-12	9.0195e-11	yes	43.69	42.1623	54.4172	63.9342	34.9376	73.2642	86.0806	35.7557	44.998	105.61	48.796	71.5379	49.0246	60.003	249.515	148.136	166.724	233.293	138.711	215.59	125.935	109.389	129.569	158.013
Grb10	4611.81	1.50605	0.23375	6.44301	1.17125e-10	3.61601e-09	yes	20.4794	31.9381	28.6832	47.9861	12.8794	28.4242	61.1744	21.5748	26.2951	51.4782	27.2393	14.4795	46.0235	32.979	110.123	114.652	85.2566	83.9881	75.5555	92.1062	96.8154	151.355	41.6828	94.5535
Il13ra1	2704.29	1.50382	0.220557	6.81828	9.21369e-12	3.36412e-10	yes	15.2429	18.6016	42.943	34.7758	23.2526	23.2287	31.2786	32.7935	10.2831	13.4541	16.4126	17.9443	46.289	29.2306	52.3245	63.6962	65.0836	75.2955	78.2405	54.7377	75.8535	82.002	109.946	75.0223
Tfdp1	953.446	1.49839	0.325881	4.59797	4.26621e-06	5.28369e-05	yes	9.49334	1.63276	8.52077	7.552	15.6582	5.86148	16.7616	19.7881	8.86965	6.66819	12.8407	29.2759	31.4016	19.5927	49.4218	43.5481	54.0196	36.8651	42.8681	28.5195	28.0933	48.6333	44.504	21.719
Ptrhd1	331.497	1.49752	0.46623	3.21198	0.00131823	0.00793963	yes	0.759385	1.19897	3.11549	2.51034	0	1.16887	5.81656	1.63872	3.41338	6.53596	3.38013	4.46025	3.51029	4.52876	9.12052	8.43608	8.12008	3.59662	7.74331	9.08198	15.4268	7.8985	8.35072	7.75162
Cdr2l	1075.6	1.49614	0.205486	7.28099	3.31373e-13	1.51064e-11	yes	10.9889	9.5157	16.1461	9.57358	4.97714	10.123	7.52897	4.98137	12.6616	7.6531	8.72923	13.5218	8.94075	15.2861	37.1051	27.83	30.5416	26.6091	23.8957	26.349	27.1748	44.746	21.8077	27.7622
Angptl4	3924.92	1.48913	0.497173	2.99519	0.00274274	0.0146768	yes	21.5439	49.7311	106.157	28.5476	0.072419	165.592	70.5311	84.8168	48.5874	95.2426	54.2505	56.243	132.501	78.4747	93.9191	160.325	287.949	263.805	112.57	151.947	82.5285	230.01	403.865	239.325
Gpx7	4329.12	1.48201	0.162168	9.13878	6.31633e-20	5.73448e-18	yes	140.261	117.172	144.189	178.881	203.211	133.305	87.3938	93.7494	149.018	142.032	130.768	140.014	123.311	200.903	353.679	393.372	355.345	474.405	278.609	491.269	566.628	343.2	390.319	367.328
Rgs19	472.741	1.48129	0.509499	2.90734	0.00364518	0.0186222	yes	27.7045	0.82639	8.77333	5.87115	0	10.7116	21.1968	48.1645	15.9067	20.1024	4.68444	17.3598	19.9788	17.2064	52.9784	36.428	38.1135	44.7883	28.5145	41.0052	30.535	50.6119	82.5701	33.993
Cep85	356.48	1.48052	0.362152	4.08812	4.34891e-05	0.00042316	yes	13.3329	5.39465	9.00378	0.880637	13.9071	2.63117	5.39657	5.20983	10.4055	4.90403	6.81685	5.96966	15.5999	7.87069	29.123	16.7027	17.2734	19.5108	19.3056	5.69245	22.4222	30.3308	37.4587	21.307
Bmp1	4557.15	1.47685	0.480718	3.07217	0.00212509	0.0118026	yes	27.4714	32.3275	69.6984	44.4324	0	38.145	47.5802	33.563	27.3736	77.9037	40.7144	34.5458	73.9415	43.9332	107.936	105.629	105.579	141.63	139.235	83.8131	62.3344	210.147	121.279	141.949
Pdk3	939.893	1.47051	0.429133	3.42669	0.000610982	0.00410373	yes	16.2476	0	15.9813	16.2019	36.8222	10.9708	24.0573	4.72156	11.6392	23.1338	13.5482	25.1096	17.8178	24.8019	27.5225	64.4524	61.1277	54.1269	35.7816	44.351	66.9012	37.5248	44.4375	45.9864
Col8a1	6897.97	1.46565	0.376501	3.89282	9.90875e-05	0.000859534	yes	30.0871	30.6127	45.6481	30.7894	277.482	22.9315	40.8793	63.2608	36.6096	34.6175	8.48172	27.3172	18.5433	24.6106	116.081	147.595	220.977	275.257	99.8166	146.521	61.5023	97.2409	59.7687	120.807
Rai14	788.616	1.46536	0.456512	3.20991	0.00132776	0.00798221	yes	3.27145	12.621	12.1898	2.59705	0	2.08395	14.5432	3.52667	4.09927	6.28313	10.5242	12.8003	6.45419	8.95621	22.1793	27.2233	28.8561	18.8164	20.2089	15.1004	14.7189	21.9972	15.1218	17.8519
Sh3bgrl3	5151.32	1.45967	0.168835	8.64553	5.35555e-18	3.95683e-16	yes	352.005	225.346	248.172	346.35	456.841	314.415	415.409	197.882	410.262	442.758	217.265	376.924	323.77	488.441	929.13	1038.54	779.601	839.204	715.389	881.925	1041.26	993.068	1363.56	1035.85
Sfxn5	429.691	1.45871	0.376861	3.87067	0.000108536	0.000930944	yes	3.59836	3.28001	7.46492	1.21389	5.36619	7.097	5.54005	6.60879	8.94533	2.34543	2.18595	4.50768	1.20252	3.59318	9.14214	11.162	7.11023	4.47479	14.5482	3.73447	34.9431	12.8489	9.50031	17.8922
Pi4k2b	471.663	1.45781	0.443359	3.28811	0.00100862	0.00632632	yes	3.63301	2.24799	7.16149	6.19204	0	6.07121	5.75428	4.09222	3.54107	4.25425	2.98802	9.82692	11.1033	11.0336	10.1281	18.2972	10.8988	7.87191	20.3904	23.1237	14.2443	18.6047	20.7727	11.67
Erh	3846.35	1.45719	0.190856	7.63503	2.2577e-14	1.14089e-12	yes	210.078	88.5785	108.845	156.579	130.912	163.377	172.971	135.491	163.248	120.282	155.326	165.572	231.086	172.427	346.197	529.782	316.069	304.416	318.101	387.454	730.268	438.137	587.245	386.182
Cks1b	2110.83	1.45532	0.279415	5.20846	1.90411e-07	3.21747e-06	yes	79.7373	126.922	167.18	101.449	32.0839	76.5181	206.222	60.3321	78.178	191.758	168.659	82.4303	168.758	75.1047	290.286	383.995	215.396	175.847	201.196	273.815	628.164	304.43	440.777	271.429
Enah	1223.5	1.45514	0.535417	2.71777	0.00657225	0.0302183	yes	1.09747	3.17882	6.19873	17.1635	0	5.81876	22.6063	4.49553	2.95285	4.73506	1.64849	3.38775	2.9662	2.07732	17.7078	9.19347	10.8002	7.16837	11.9848	10.4112	35.9387	22.6182	11.0966	21.0012
Tpm4	15009.9	1.45184	0.161589	8.98472	2.59386e-19	2.2054e-17	yes	312.452	170.93	241.373	231.879	463.143	221.785	185.643	208.749	238.11	318.191	302.584	224.986	270.891	272.329	519.007	823.013	673.556	581.623	565.787	569.499	1019.34	932.497	961.907	623.238
Dennd4a	451.036	1.45129	0.449957	3.2254	0.00125797	0.00764849	yes	0.067436	5.42147	7.15902	7.57601	10.5483	5.54497	2.37791	0.371349	6.12015	4.02852	3.1329	1.57102	3.74942	6.61939	6.97828	18.0103	18.1769	12.1162	7.51661	12.8331	18.7217	11.6332	7.78324	13.2104
Ube2m	419.628	1.4406	0.447794	3.21711	0.00129489	0.0078381	yes	16.6789	14.4313	15.105	13.2966	0	14.9227	25.0415	4.23076	21.9467	29.5415	14.4495	30.5236	22.8323	40.3129	55.4762	48.5493	52.4889	23.4559	40.7901	46.8763	93.5224	47.968	42.1651	71.6754
Steap2	844.595	1.43617	0.306464	4.68625	2.78251e-06	3.57423e-05	yes	3.02399	7.62877	9.93188	4.02223	15.0109	6.82181	6.20436	9.29311	11.1475	0.971031	14.3105	9.75013	4.39602	8.8059	23.7313	23.0798	19.1282	12.694	17.5316	15.6786	21.6253	25.2314	22.7315	37.4896
Ccn1	10592	1.43448	0.449024	3.19465	0.00140001	0.00834165	yes	192.362	927.498	219.231	237.71	67.8344	72.5507	73.5511	128.962	51.5006	108.666	394.178	201.75	87.3382	29.2577	290.4	870.846	452.483	616.091	203.949	668.131	450.972	842.683	768.128	328.168
Gxylt2	2102.89	1.43365	0.219601	6.52841	6.64734e-11	2.13212e-09	yes	10.9327	15.1217	11.0153	11.4058	3.80131	7.50149	11.593	7.02089	15.6118	8.63316	9.97347	8.24624	15.859	16.5585	30.6376	46.2886	28.6785	36.1558	28.0672	24.537	25.1853	30.4567	16.0508	40.388
Dnm3os	614.524	1.43037	0.349605	4.09138	4.28812e-05	0.000417624	yes	2.57371	1.37593	1.52552	2.87583	1.1444	1.69682	4.84378	7.14523	2.57024	2.52401	1.65383	4.29207	2.93121	5.51798	13.2856	8.95444	5.24457	4.64366	3.50607	8.47259	18.3118	13.189	3.05646	4.42734
Piezo1	562.64	1.42968	0.370161	3.86232	0.000112313	0.000956448	yes	1.11175	5.44153	5.66175	4.32741	0.215887	7.34931	7.07687	9.18526	3.76421	8.12059	1.47707	5.05842	9.36523	10.1776	11.5667	8.30254	11.9055	27.3087	13.1367	11.4601	6.40438	21.4855	20.2892	23.4978
Gsr	758.982	1.42457	0.320513	4.44467	8.80284e-06	0.000101403	yes	0.793807	12.1118	14.8224	7.65774	17.5667	7.23228	16.6844	5.2474	18.3728	13.6833	10.9566	3.90167	7.68431	12.811	28.8962	31.2415	24.5536	19.7984	26.0754	19.6806	24.6741	36.7053	41.7708	37.5808
Hacd1	1066.99	1.42393	0.403688	3.5273	0.000419822	0.00296869	yes	41.9372	69.2499	50.8156	42.7015	0.0940632	105.574	87.1551	49.1151	34.606	52.6468	45.0804	109.898	44.4722	54.5025	136.285	157.503	136.037	98.5468	91.0231	143.175	209.121	182.09	222.334	161.045
Limd2	696.958	1.42347	0.47516	2.99577	0.00273752	0.0146709	yes	20.9461	13.1174	24.4155	12.8451	0.106622	20.5205	11.397	12.1076	34.2692	3.94667	20.604	30.7059	0.525044	15.6728	29.8639	54.3997	41.8523	50.1148	44.4008	44.2997	38.3953	34.4385	56.6464	43.3161
Uchl3	702.88	1.41915	0.320366	4.42977	9.43317e-06	0.000107852	yes	33.7943	17.6761	50.2618	20.161	27.7082	38.6661	15.2469	35.1895	36.5608	84.1477	19.9464	5.65882	40.9287	35.0122	62.4078	76.377	68.0342	48.2219	71.1893	65.1497	204.68	101.162	98.7229	88.9467
Synpo	729.671	1.41884	0.411749	3.44587	0.000569215	0.00385461	yes	3.10358	11.2907	9.57564	6.56834	15.0984	0.0257872	5.28447	5.0525	9.17381	16.5121	5.95186	5.51867	14.4592	19.0661	26.9794	22.0082	21.058	28.9037	27.5346	14.1776	24.5483	38.2608	14.7754	29.4402
Sparc	176759	1.41812	0.169401	8.37135	5.69632e-17	3.79035e-15	yes	5952.51	3482.81	4562.59	3314.28	4448.98	7110.92	3144.62	3050.18	5657.47	4840.31	4966.82	5624.1	4215.14	4234.3	12764.5	8763.26	13271.9	18175.1	13894.5	15033	6066.29	14954.1	12187.4	12194.5
Pfn1	13956.5	1.41567	0.16209	8.73383	2.46181e-18	1.89737e-16	yes	717.542	712.855	548.166	822.102	523.94	735.924	880.767	1036.06	808.508	942.028	820.019	825.962	561.447	700.259	1728.52	1827.47	1840.56	1569.02	1531.99	1673.15	3776.78	2142.31	2616.51	1814.4
Ufm1	1298.24	1.41297	0.227486	6.21124	5.25677e-10	1.43297e-08	yes	34.1723	36.1846	64.6492	54.0555	16.1588	37.2455	58.2832	56.7903	19.6752	32.7076	28.7117	46.7672	64.1866	52.0824	95.4581	91.2009	126.853	103.325	100.188	88.7066	187.598	124.679	150.148	93.064
Ugt1a6a	1184.42	1.40967	0.430318	3.27589	0.0010533	0.0065681	yes	15.8679	13.8534	25.5869	12.9018	42.979	15.4003	12.1007	0	16.7353	7.26658	25.881	21.0572	38.0705	24.6632	51.2971	50.0815	53.4939	42.0621	69.7951	55.7733	18.4789	45.7695	54.9794	87.3001
Eloc	1836.77	1.40609	0.18223	7.71604	1.2e-14	6.33281e-13	yes	85.168	138.203	153.927	111.798	128.264	78.5879	151.62	143.506	94.4721	80.182	86.6075	90.3116	123.169	162.953	217.69	401.014	302.846	280.176	217.762	200.076	494.02	314.014	389.309	301.367
Car13	661.767	1.40435	0.335596	4.18464	2.85615e-05	0.000291965	yes	6.20626	13.2215	11.3731	13.7369	1.87594	9.31224	16.68	5.24298	9.56579	12.7092	23.9388	14.1693	9.671	4.18486	13.5953	44.6439	29.7127	20.531	28.8755	24.8921	12.9469	27.0784	60.4129	30.6081
Fibin	1265.72	1.40379	0.34562	4.06166	4.87245e-05	0.000466058	yes	7.91709	20.5982	12.2425	60.2891	9.41321	26.9356	22.7267	33.5838	5.94475	15.2242	14.7172	13.84	17.5334	34.9531	23.1488	29.1562	65.0104	132.618	47.9112	30.7833	27.2084	81.436	83.0764	61.9364
Sertad4	918.582	1.40001	0.315782	4.43345	9.27351e-06	0.00010614	yes	4.11751	14.2317	12.7198	6.16151	12.7709	4.72241	21.5511	6.29612	4.6139	9.07978	6.11148	22.9917	10.5592	18.8164	31.9096	42.4464	25.5	26.3574	10.5662	30.2065	39.4182	25.3743	13.2334	49.2342
Efemp2	7349.09	1.39743	0.242759	5.75645	8.58991e-09	1.90565e-07	yes	233.373	247.42	204.821	151.189	188.932	179.331	200.122	121.172	189.389	121.29	313.923	153.019	146.064	169.193	624.109	279.398	663.938	535.47	604.534	502.602	71.1025	512.437	719.373	570.084
Pgk1	3717.56	1.39531	0.199904	6.97989	2.9541e-12	1.1678e-10	yes	105.039	39.9533	51.585	62.3479	129.511	88.3957	95.4993	83.5669	73.2997	78.8042	81.8797	79.5543	60.2388	91.5082	136.053	255.537	212.851	127.995	125.501	210.647	314.999	278.98	292.738	181.276
Tmem86a	480.163	1.39456	0.552785	2.52278	0.011643	0.0479568	yes	17.5638	7.7224	0.092513	8.48807	0	19.6546	10.8154	7.81806	11.5442	17.4866	18.1448	5.30394	8.09004	9.67047	28.6599	15.4396	23.4135	68.3974	19.7168	36.8743	4.93895	31.8762	14.8586	37.1647
Stat1	1448.51	1.39179	0.198139	7.02428	2.15171e-12	8.73153e-11	yes	23.3211	17.9229	14.5107	15.2224	10.772	20.9437	20.3687	18.838	13.02	18.137	13.374	10.4118	13.5177	13.0921	49.1587	30.0687	28.2402	72.6581	42.7381	36.4705	66.687	43.4011	29.6951	30.4278
Arsi	1000.46	1.38641	0.354543	3.91042	9.21345e-05	0.000806347	yes	1.50268	14.0104	13.0383	22.4892	14.1009	12.0012	13.3425	7.23302	3.47982	21.9049	7.39448	15.6117	26.2737	5.10926	18.6273	15.6655	28.8243	27.1106	56.4302	21.4249	37.7261	89.6099	17.5592	32.3662
Lig1	443.974	1.38565	0.447463	3.09667	0.00195709	0.0110244	yes	10.9168	10.988	7.54649	8.85078	0.0614755	6.37617	21.711	15.9113	9.99325	9.70295	18.4838	10.4983	4.68296	7.82493	33.589	20.6281	11.3717	8.82732	19.4074	21.0915	41.6245	43.2265	56.3362	16.3962
Mmp23	3738.3	1.37593	0.418766	3.28569	0.00101734	0.0063698	yes	145.745	69.7437	211.365	137.574	0.0984753	142.746	114.015	46.8818	79.4071	132.754	223.129	66.5276	170.321	77.9433	312.051	293.874	313.808	343.582	334.706	361.603	204.318	303.52	332.463	300.324
Wdr26	1462.38	1.37502	0.260727	5.27379	1.33636e-07	2.33929e-06	yes	5.85048	11.1217	10.0056	18.5461	3.85595	9.4712	16.6073	6.77492	9.15832	10.9749	9.36727	8.04015	24.6941	14.6889	43.9534	37.2484	37.7148	21.2149	34.7995	23.499	20.2792	30.4086	15.283	40.2477
Nsd2	478.504	1.37216	0.505501	2.71447	0.00663825	0.0304694	yes	0.983775	1.18818	2.29077	8.34438	0	5.73047	2.89279	7.14192	4.83929	4.12119	1.6744	0.819356	1.17926	7.49042	8.61994	15.2258	6.37648	5.6729	11.3012	4.15425	9.92285	15.0102	10.1696	6.75885
Pycard	733.882	1.37145	0.220113	6.23067	4.64438e-10	1.28567e-08	yes	30.3263	44.7369	31.9491	61.9643	44.0886	47.2626	40.204	24.5735	42.409	60.1932	50.8607	37.2373	24.8871	29.6836	112.259	123.32	109.788	103.811	68.9044	104.986	186.904	96.6824	48.6127	118.166
Adcy7	710.787	1.36959	0.506964	2.70156	0.00690152	0.031422	yes	1.77386	4.85235	4.58719	6.85161	0	1.62579	2.28831	1.94991	4.54789	14.3107	1.55113	7.07671	15.1132	2.82928	12.0798	24.4264	14.7517	21.8945	9.1928	7.31401	6.06597	17.5014	8.06265	9.78874
Csrp2	3703.49	1.36763	0.238904	5.72458	1.03692e-08	2.27633e-07	yes	136.154	175.062	111.614	339.784	137.929	184.235	191.442	193.388	108.613	467.995	182.774	123.626	389.103	227.48	405.653	446.431	555.235	894.881	449.394	726.946	318.74	749.795	511.57	539.793
Gspt1	997.994	1.36707	0.271719	5.03118	4.87464e-07	7.51396e-06	yes	15.0115	19.2404	8.85125	17.5876	13.8178	41.2633	16.6641	28.9164	11.5603	45.2709	8.57573	17.3996	35.8341	25.7189	62.783	67.4666	50.4778	24.0417	60.2809	46.5508	72.6336	68.6088	56.6618	60.8767
Anxa2	35734.5	1.36548	0.143413	9.52129	1.71041e-21	1.779e-19	yes	1061.6	673.729	835.501	1201.2	1265.64	977.705	826.709	768.48	1116.16	1375.64	1269.32	1051.65	783.243	1184.52	2446.31	2800.58	2507.86	1810.85	2747.3	2233.99	3751.41	3450.09	2901.29	2438.97
Me1	722.802	1.36539	0.476115	2.86776	0.00413387	0.0206655	yes	14.912	17.1722	10.299	6.30564	0	11.2299	6.84521	1.35217	8.86807	8.84539	8.05757	2.6656	18.4885	3.32506	24.1731	19.6963	28.3235	9.84267	23.4819	17.3762	27.2017	34.6145	17.6996	24.9498
P3h1	2245.69	1.36221	0.186123	7.31888	2.50051e-13	1.15965e-11	yes	17.5283	28.8507	41.381	26.0808	47.89	43.5682	43.3752	21.1598	37.085	32.193	19.3498	31.7628	20.9017	21.8112	52.7014	65.0664	64.324	106.155	74.1277	69.2251	78.2657	134.324	92.8675	77.1253
Pmf1	403.112	1.36136	0.454117	2.99782	0.0027192	0.0145873	yes	28.5705	24.5307	18.1813	21.3797	0	10.5231	17.4087	11.7711	18.9782	28.7515	23.8674	25.88	5.42339	23.2906	45.2247	57.682	43.6045	17.7159	42.8548	31.5394	86.8293	55.5318	82.0365	21.2716
Hycc1	466.295	1.35542	0.512169	2.64644	0.00813447	0.0359804	yes	0.274011	3.64847	9.99246	2.26907	2.93694	8.89854	2.06641	0.47019	4.27342	4.41577	1.64006	0.0326794	2.86521	1.59223	4.61144	14.5175	8.07775	2.62688	15.2127	5.44562	4.20053	11.6433	8.00526	11.0092
Trappc1	1350.91	1.35218	0.198217	6.82173	8.9953e-12	3.30023e-10	yes	69.7995	68.1228	58.7117	110.417	47.1269	102.837	147.027	120.309	60.2476	112.48	134.793	92.108	117.786	64.0087	207.129	278.587	269.575	188.086	231.918	208.597	339.602	224.935	240.783	233.354
Rrm1	1393.3	1.35049	0.248574	5.43296	5.54279e-08	1.05658e-06	yes	10.4096	7.83606	16.291	18.5073	8.89621	18.5173	16.4828	32.8071	20.5228	12.554	14.8456	24.2314	10.6866	14.9822	39.9003	24.0819	28.9019	28.5584	34.5211	35.4263	70.7939	67.0526	64.6459	26.2245
Srpx2	2404	1.34669	0.415104	3.24424	0.00117766	0.00724241	yes	65.5493	10.7353	42.0866	27.7957	0.0285489	38.3207	29.2227	56.5083	44.7394	54.4413	59.7471	38.1475	39.9029	35.2672	78.5073	78.6048	141.577	119.639	91.6259	111.758	121.951	82.1418	109.043	74.3903
Aaas	339.111	1.33537	0.450683	2.96299	0.00304669	0.0160468	yes	4.15179	16.0005	17.7069	6.0203	0	12.3143	6.04149	14.6062	5.29014	9.13644	16.562	11.5837	9.22766	5.5832	29.3807	12.8214	16.2471	19.1649	30.61	21.6925	13.5011	36.6731	49.4892	16.3251
Dpysl3	4904.16	1.33133	0.226322	5.88246	4.0421e-09	9.4755e-08	yes	53.9325	38.3835	16.7631	62.7051	33.6569	51.1445	45.6732	40.1686	19.8524	89.624	19.1404	32.7427	38.7076	26.9482	122.794	106.826	108.574	114.599	84.4007	89.2318	99.7045	161.969	63.2451	102.07
Fxyd5	3415.79	1.3291	0.190953	6.96034	3.39447e-12	1.32236e-10	yes	367.49	162.081	264.609	150.978	221.534	158.282	266.881	166.767	167.106	299.013	282.708	316.776	126.607	150.043	575.927	661.257	545.658	531.811	394.681	483.4	776.757	640.647	605.635	455.134
Slc39a1	6281.73	1.32547	0.248082	5.34288	9.14821e-08	1.64991e-06	yes	75.7368	106.03	119.658	145.596	131.212	89.5611	126.467	83.576	93.7859	108.174	89.771	93.7165	105.537	92.8264	130.222	163.69	263.513	213.968	217.882	160.328	884.602	184.466	176.376	237.611
Eef1e1	607.605	1.31662	0.320117	4.11294	3.90647e-05	0.000384297	yes	11.305	5.28953	4.67181	13.9802	11.0955	13.6341	12.2828	16.0038	14.9071	13.839	6.22941	30.5851	2.17436	14.5228	18.8498	36.6333	39.123	13.0972	27.6126	23.5412	44.3139	33.0921	39.3236	32.4495
Itga5	2072.01	1.31625	0.261767	5.02832	4.94784e-07	7.60491e-06	yes	16.3732	28.7053	13.7217	16.6384	31.2266	18.0479	7.70337	43.1465	16.0909	13.8151	8.23538	20.0888	13.5358	9.03115	38.9759	22.7695	37.6241	39.4775	57.4709	37.0237	24.102	94.3162	66.6899	46.3221
Praf2	3068.59	1.31182	0.170822	7.67946	1.59758e-14	8.26805e-13	yes	128.254	80.3242	73.5725	90.4036	143.873	99.7603	77.8036	43.561	100.489	108.544	119.263	117.568	84.7268	111.708	225.189	333.282	185.896	271.896	199.39	258.538	256.09	272.698	277.946	218.969
Tspan18	690.983	1.30722	0.428755	3.04888	0.00229696	0.0126062	yes	13.0638	13.3708	16.7563	9.42622	0.0166257	3.40054	6.46282	8.57919	6.7409	3.75209	6.53003	7.19219	13.8979	5.92567	16.7823	16.1756	20.477	30.8897	28.7722	19.5655	13.7461	38.3929	9.64632	19.1031
Lgals1	44257.2	1.30459	0.120105	10.8621	1.74754e-27	2.83657e-25	yes	2377.25	2736.91	2247.71	2701.77	3455.8	2787.07	3538.43	2725.04	2894.8	3096	1837.2	2991.19	2863.24	3356.78	7214.7	7348.52	6425.5	5168.43	5197.98	7520.85	8002.03	7981.37	8637.48	7289.83
Nans	925.22	1.3024	0.407147	3.19884	0.00137981	0.00824425	yes	36.555	16.4682	23.1464	27.3971	0	35.6158	13.6286	29.1973	21.1201	27.4132	18.2047	30.7863	11.4709	16.6873	46.4088	53.2912	50.6275	52.8858	52.5748	56.5686	57.3246	75.6619	64.3627	49.7013
S100a11	9458.9	1.29831	0.17188	7.55358	4.23446e-14	2.0905e-12	yes	929.787	1115.1	1157.3	2037.36	849.748	840.417	1267.59	1128.2	952.691	1259.77	1003.67	1226.69	2242.13	1256.68	3641.92	2078.03	3417.52	2402.23	2879.17	3264.43	2156.17	3920.24	3399.42	3945.31
Tubb5	16776.5	1.29791	0.156342	8.30173	1.02607e-16	6.70264e-15	yes	225.632	228.553	246.295	196.285	365.492	227.265	298.154	240.536	296.033	279.094	240.276	241.565	198.726	230.154	498.77	486.217	575.295	531.116	538.771	454.378	1165.08	783.089	793.003	423.842
Dut	860.978	1.29623	0.239016	5.42319	5.85433e-08	1.10613e-06	yes	34.5659	18.3727	45.7849	33.7816	28.5034	19.1766	35.1795	37.8788	31.2112	33.0683	26.6798	49.8391	36.8822	70.8799	101.43	108.301	61.634	81.584	44.6051	80.4256	63.8601	99.0192	165.852	85.0389
Cdk6	1119.02	1.29416	0.380142	3.4044	0.00066309	0.00439856	yes	1.4032	6.72251	5.82339	0.769823	9.84069	4.28602	5.60761	4.19351	6.81988	1.10592	1.09134	2.12486	1.19024	6.51465	5.65554	8.23425	8.05568	7.26487	8.59338	7.28918	26.1004	9.93723	9.2979	10.2027
Ldha	8476.51	1.29371	0.148362	8.71997	2.78271e-18	2.12937e-16	yes	207.513	278.345	246.231	166.657	229.381	220.324	221.762	229.601	228.483	317.449	247.195	282.887	189.865	129.714	608.48	471.322	584.315	557.932	309.769	480.044	460.137	756.2	806.943	652.452
Cmpk1	2543.23	1.29088	0.223634	5.77228	7.82063e-09	1.75644e-07	yes	46.3738	26.7849	20.5462	9.7226	30.1679	57.7218	19.673	31.7617	24.4733	46.526	20.4635	46.6552	22.4554	41.812	63.1296	78.6733	60.7795	77.0147	73.7388	89.6703	85.7048	104.566	77.4758	84.9504
Timm23	3027.05	1.29033	0.187592	6.87839	6.05342e-12	2.26749e-10	yes	162.124	60.3761	116.483	113.295	90.001	95.1942	124.953	127.452	100.873	108.291	143.587	145.86	102.887	133.948	210.399	321.17	247.686	203.434	246.748	231.492	505.912	269.933	399.813	248.822
Tead2	148.675	1.28984	0.512055	2.51895	0.0117705	0.0484243	yes	9.33005	8.8248	1.08502	0.678766	0.273956	3.24257	1.593	8.09053	2.2193	5.7912	6.83875	0.620816	4.02452	2.87122	14.7399	20.3656	8.87317	8.14723	8.55069	6.74043	1.22516	9.16953	6.27717	16.7107
Thbs3	5027.52	1.28951	0.2747	4.69426	2.6757e-06	3.45359e-05	yes	167.623	190.983	163.437	270.566	93.3311	84.5397	252.17	29.496	89.1255	287.291	157.608	65.3515	241.148	232.491	477.011	487.232	353.712	403.178	482.713	337.239	426.357	531.992	213.89	491.801
Eif4ebp1	2038.3	1.28863	0.148621	8.67058	4.29927e-18	3.22084e-16	yes	71.3692	53.2133	92.7099	83.8319	94.8938	81.0666	118.096	77.8645	64.4991	72.5775	82.9724	69.122	70.7657	127.74	233.027	210.626	172.508	196.973	170.547	196.139	269.822	220.137	205.259	186.48
Zfp469	373.154	1.28272	0.41958	3.05715	0.00223452	0.0123056	yes	1.51789	1.19682	0.25301	1.01602	3.45847	0.600841	5.37128	3.52469	2.41787	4.04457	0.481509	1.43395	0.563052	0.42749	5.477	3.76935	2.85239	5.56615	7.4277	3.53827	3.79986	6.76764	3.06985	3.93851
Ergic2	2148.56	1.28255	0.242722	5.28402	1.26382e-07	2.22321e-06	yes	74.8687	46.3865	88.2594	109.269	49.8731	97.8149	35.4039	77.674	37.913	61.4652	71.9534	37.5629	107.264	63.1613	120.873	137.349	120.537	201.519	125.54	143.317	372.625	181.141	179.407	112.544
Sec63	1293.33	1.28143	0.439074	2.91848	0.00351743	0.0181165	yes	7.35632	26.3711	5.72483	22.738	0	5.80877	30.3057	20.5195	18.6802	15.0237	20.7732	14.3755	17.0651	7.60904	45.8647	48.0654	35.909	31.7623	29.641	38.5748	34.7766	44.6902	33.7462	34.0774
Ptgr1	1257.95	1.28064	0.313714	4.08219	4.46142e-05	0.000432927	yes	11.8043	8.40814	8.98996	26.7074	84.0004	13.6482	18.0827	11.6931	19.2814	31.1748	28.4959	25.3126	18.1933	7.94494	65.426	66.0674	31.3716	68.1722	53.0974	54.9499	32.5883	54.888	64.332	53.5635
Eny2	2086.15	1.27679	0.191826	6.65596	2.81448e-11	9.5719e-10	yes	171.303	104.928	198.245	172.358	110.191	126.033	251.935	229.362	157.261	162.393	154.004	271.763	115.611	153.589	316.111	441.041	381.653	294.919	291.161	409.906	686.555	430.928	504.785	405.648
Chid1	783.795	1.27327	0.32	3.97895	6.92202e-05	0.000624206	yes	18.5028	9.77288	36.3062	9.42779	1.61723	21.2108	15.7818	23.6155	15.0636	24.4567	18.6042	8.8372	11.8491	4.85167	38.8055	29.0181	39.3969	44.2763	27.5784	38.7151	48.2812	40.183	41.589	37.4203
Cmc2	367.139	1.27164	0.490762	2.59114	0.00956577	0.0410569	yes	8.83587	8.98533	26.7823	7.10641	0	42.6056	24.033	33.8277	11.6808	7.61688	24.0943	4.2475	13.9311	11.7328	31.8946	43.1361	26.5261	30.6712	23.1986	24.5719	78.1362	35.5778	67.6252	30.042
Fzd1	1536.44	1.2716	0.441927	2.87741	0.00400957	0.0201219	yes	14.4119	26.8516	5.17869	18.2969	0.0294914	11.0235	32.1385	1.7911	11.5	17.6184	9.60806	13.8687	15.7083	15.6722	41.4023	38.1017	26.7841	57.735	29.019	34.1021	28.0704	27.2242	27.6713	34.7043
Pdpn	8703.35	1.25963	0.1902	6.62263	3.52852e-11	1.18128e-09	yes	181.547	120.977	221.358	145.515	332.219	246.006	203.626	226.035	228.91	146.071	186.692	191.731	168.237	238.651	317.035	328.197	554.011	399.188	456.177	400.374	1072.05	483.652	483.647	412.487
Lgals3bp	8406.76	1.25799	0.254469	4.94357	7.67052e-07	1.11498e-05	yes	235.616	150.987	108.033	275.503	205.614	74.0647	176.246	45.4913	156.136	386.699	189.937	65.6972	190.41	131.225	428.52	353.125	345.404	403.499	429.89	580.121	443.571	486.54	346.442	356.672
Mitd1	491.724	1.25792	0.495748	2.53741	0.0111677	0.0465161	yes	20.4664	25.2699	10.3057	17.6975	0	9.07294	38.5889	23.2655	8.28854	18.2033	38.9353	1.90075	31.5562	13.4988	53.903	58.7363	34.4026	16.5388	38.2924	50.6975	85.0373	36.5686	39.4749	31.3356
Morrbid	246.161	1.25563	0.452545	2.77461	0.00552686	0.0262671	yes	10.069	6.53082	6.95892	5.04017	0	12.0146	8.8287	12.8152	10.1694	13.6469	8.47705	21.5812	6.70556	2.17546	13.7498	40.1491	17.0941	17.1186	14.5615	12.6075	30.6194	32.0273	17.1936	23.3512
Ran	6814.17	1.24853	0.175497	7.11428	1.12499e-12	4.91919e-11	yes	110.991	117.308	78.1247	127.358	159.678	81.8958	170.176	133.337	88.2308	109.18	112.409	109.337	102.762	133.275	271.815	327.671	224.065	173.966	235.429	181.616	400.163	306.087	462.935	216.932
Pim1	121.327	1.2459	0.424438	2.93541	0.00333107	0.0172312	yes	1.38643	5.69166	2.79394	5.42627	0.754732	1.95734	1.89289	1.34213	1.39755	2.58352	3.81652	1.8315	9.55029	2.70479	6.89681	11.673	7.59399	3.63477	3.99804	5.76478	15.0568	11.2553	3.21599	5.63882
Dnajc15	497.726	1.24104	0.390478	3.17826	0.0014816	0.00875476	yes	10.5945	4.42319	12.8053	8.10324	0.137796	31.4638	10.0632	19.8355	9.3912	7.26028	11.905	28.6413	14.3515	21.1253	39.9398	37.4252	32.536	34.6997	21.1133	24.7421	24.6753	40.8549	38.5924	35.7229
Igf2r	1809.13	1.2391	0.249289	4.97056	6.676e-07	9.87845e-06	yes	8.01119	8.68789	5.82575	11.197	13.0611	6.72477	7.38119	8.79817	9.51363	7.75836	3.06684	3.33258	10.6998	5.33607	15.7409	14.2748	17.9924	11.8954	15.1752	14.4292	41.8824	30.1775	10.425	16.1758
Fam111a	663.378	1.23886	0.31964	3.8758	0.000106277	0.000915231	yes	2.09367	7.23155	18.5333	16.3085	1.62099	8.99383	12.8678	8.29576	7.20332	6.64088	4.15796	7.42436	11.7535	5.61184	22.379	22.1075	15.1285	14.6365	17.0535	19.1764	32.3645	23.6562	23.8643	12.5252
Cdk2	566.914	1.2382	0.437763	2.82847	0.00467704	0.0229209	yes	21.013	3.56951	15.4936	15.4986	0	8.91423	10.9188	10.9819	6.35195	10.1005	7.52023	12.6999	11.5353	5.17907	16.3171	15.7633	19.8938	24.1312	27.8322	18.6078	34.3368	36.1059	34.6172	16.3963
Apex1	865.839	1.2371	0.218393	5.66455	1.47412e-08	3.12099e-07	yes	37.3944	24.1284	28.2442	24.516	30.212	45.0822	35.8605	23.6904	24.2355	26.154	40.9345	46.897	37.5042	32.5999	66.3541	103.7	62.2306	107.961	46.3222	33.7723	98.6443	70.2858	122.738	74.1215
Loxl1	5468.38	1.23287	0.262309	4.70007	2.60077e-06	3.36905e-05	yes	33.0888	45.5951	73.4962	116.934	13.9468	59.1121	66.021	62.5399	30.3517	110.785	60.4429	54.6452	136.125	56.4401	129.109	128.682	129.525	220.449	179.445	128.806	82.8702	262.449	140.029	199.142
Has2	723.969	1.22563	0.261067	4.69468	2.67024e-06	3.4507e-05	yes	6.07401	10.8546	12.834	8.03165	6.05803	5.06037	9.2778	6.74917	5.1701	3.6684	5.22519	7.2932	4.09832	3.21152	6.58633	19.9069	13.8326	9.13253	15.0511	8.71592	21.3414	23.2223	23.4825	18.2664
Rnf144a	551.664	1.22232	0.41576	2.93998	0.00328239	0.0170436	yes	6.86344	6.98654	2.47926	8.16358	11.481	7.15272	1.48617	9.11669	3.47612	7.29816	0.0390443	3.95013	3.16597	4.06802	11.6458	8.73967	12.4874	7.82589	12.5782	11.9706	13.6184	24.9833	10.0471	15.0166
Aspn	13442	1.2209	0.48545	2.51498	0.011904	0.0488425	yes	82.42	317.482	243.588	432.444	0.226171	384.688	314.165	206.117	122.111	408.736	158.431	134.462	243.453	295.884	252.043	499.085	568.256	765.154	497.798	685.436	1021.15	673.399	329.493	399.142
Phf11d	1362.62	1.22067	0.486339	2.50992	0.012076	0.0494345	yes	82	21.5125	21.9164	32.1301	0.0241007	25.3821	78.9002	14.5532	17.8884	103.56	55.0288	25.8356	39.9685	17.1743	83.5401	69.9021	47.3161	62.6916	80.2751	95.8953	215.673	85.5604	92.0271	75.6335
Colgalt1	4028	1.21938	0.177508	6.86945	6.44519e-12	2.40583e-10	yes	59.1722	50.5816	50.2315	26.1211	100.053	53.8379	51.0666	20.1117	50.585	47.901	58.6172	43.7443	57.3099	44.9642	112.331	122.008	104.025	124.889	106.048	111.936	119.653	144.151	129.594	137.75
Ap1s1	1423.8	1.21937	0.263759	4.62304	3.78164e-06	4.73833e-05	yes	42.5837	38.6961	48.6099	48.465	67.4527	9.23225	38.4827	24.8309	53.3214	59.615	51.6732	69.1712	47.9264	69.9626	138.29	39.6786	131.957	113.164	138.599	102.055	59.2291	171.911	166.241	82.3537
Csgalnact1	1134.91	1.21869	0.288809	4.21971	2.44613e-05	0.000253437	yes	9.21288	14.7574	18.4007	6.66643	28.5123	14.4701	9.3749	21.9008	13.7406	3.75841	17.14	11.8709	3.31244	5.36487	21.711	29.3247	33.193	37.3042	21.8845	28.7197	32.3679	25.0669	42.8534	24.12
Eif3b	953.876	1.21868	0.424262	2.87246	0.00407286	0.0204081	yes	6.84792	14.0595	17.7295	17.5336	0.0432062	5.73496	14.7445	12.1175	12.2105	36.5802	12.0312	26.1187	31.7953	26.5165	51.2656	41.7651	27.2369	36.0801	31.477	37.8771	21.5771	58.1269	49.7047	41.5478
Il1r1	2294.49	1.21731	0.429507	2.83422	0.00459383	0.0225855	yes	24.4553	27.5109	24.7886	18.1383	0	8.10909	22.8022	11.0784	27.5074	30.9168	15.2873	12.2872	20.6726	15.1769	53.063	71.1852	52.2364	31.883	38.2327	43.6162	27.7805	37.17	45.2597	39.117
Sod2	1988.86	1.21644	0.255081	4.76884	1.85291e-06	2.49688e-05	yes	44.5106	86.1873	51.2522	46.5804	46.5082	110.639	51.8483	91.7317	61.0513	64.0249	90.6054	63.5046	31.4976	49.2056	82.0047	291.156	182.805	82.1427	112.422	89.4735	89.6249	133.781	288.136	141.27
Gmds	749.029	1.21619	0.407656	2.98337	0.00285089	0.0151948	yes	15.5754	15.5109	21.4791	19.727	26.6064	28.4438	0.188339	2.71326	8.32396	19.5855	25.2076	36.4953	22.6527	23.2401	29.5805	42.6802	25.9956	56.029	34.9822	51.5434	55.8868	58.1965	58.7194	35.5008
Smim3	856.229	1.21554	0.355041	3.42367	0.000617812	0.00413405	yes	2.59167	22.2136	38.9246	14.711	14.7977	15.1256	17.6439	34.534	5.49726	7.11099	10.1491	32.0148	23.5024	15.1156	31.5663	58.3238	44.5453	71.0608	29.3353	21.8004	12.6002	46.0949	80.1026	27.2004
Col11a1	706.957	1.2151	0.408014	2.97808	0.00290058	0.0153679	yes	8.37672	3.82113	2.68109	1.61176	21.8865	4.67722	1.08061	5.91446	5.27429	6.70737	4.44046	8.52707	1.81485	1.94595	16.3032	9.71773	14.6252	27.3488	18.7703	15.2995	5.63477	2.96906	7.07474	12.8067
Pno1	592.225	1.21066	0.433532	2.79254	0.00522959	0.0250894	yes	29.684	8.58265	10.3219	29.1169	0	14.4555	12.9683	29.6403	15.6056	19.3154	12.0072	19.7683	15.3863	16.3893	38.455	67.3479	21.0134	32.5059	33.1633	31.937	60.0539	27.9502	47.9636	32.1806
Snx7	1364.03	1.2099	0.246335	4.91162	9.03272e-07	1.29542e-05	yes	9.60222	27.7043	31.8027	29.6703	18.853	18.0315	28.8762	30.065	28.5484	53.8608	68.2585	21.2988	42.3703	36.1863	46.9066	65.7995	91.4698	81.8255	103.32	58.9567	102.39	64.5284	79.1244	54.1166
Nipsnap3b	1156.89	1.2095	0.250883	4.82096	1.42869e-06	1.97491e-05	yes	29.6537	11.7676	19.2289	24.7919	12.8478	24.9811	53.5685	53.7499	49.942	56.2943	25.6866	38.6685	41.4106	29.8748	58.5732	115.923	69.7051	64.6999	72.129	64.1814	99.7543	92.7515	92.21	62.7134
Tmem167	4720.32	1.20924	0.212596	5.68797	1.28557e-08	2.75447e-07	yes	30.3152	42.0148	25.7082	22.8154	35.2151	26.6873	21.6065	16.8358	23.5816	20.5787	12.3354	22.5732	11.0559	27.0535	43.0997	63.746	49.6836	37.6335	44.3979	55.5896	111.745	52.6448	56.6693	49.3687
Loxl3	2021.35	1.20787	0.255569	4.7262	2.28759e-06	3.02182e-05	yes	9.17841	44.3533	32.8392	16.9627	20.7369	38.4034	16.5316	14.8309	10.8255	26.9611	18.9709	20.2887	14.4714	18.9073	26.6032	58.9584	54.2615	79.064	30.8181	49.4085	21.6701	81.0954	64.0857	47.243
Polr3k	938.084	1.20253	0.253386	4.74586	2.07623e-06	2.76995e-05	yes	20.7721	14.5743	16.5417	14.3917	6.30109	7.44331	17.111	4.71061	16.5438	9.68227	15.3656	16.355	6.381	11.7234	26.545	32.6096	26.2333	24.5647	30.8418	27.7208	53.2363	26.4388	26.2044	26.3317
Rhno1	419.69	1.20154	0.476068	2.52389	0.0116066	0.0479324	yes	13.4514	11.4535	28.2318	4.50738	0	23.7429	2.49658	9.2292	38.1091	15.3337	16.733	16.8963	20.3335	5.86323	35.74	34.1785	37.3751	36.2319	35.6501	23.3248	23.1617	43.1625	42.4395	40.1675
Serf1	881.096	1.19813	0.247929	4.83255	1.34794e-06	1.87538e-05	yes	58.8026	66.7384	55.6871	156.985	189.443	44.4319	90.4711	70.1118	74.0848	91.9002	58.7329	84.23	62.7618	172.127	155.652	188.05	220.77	266.122	221.858	182.383	316.449	143.646	209.442	212.906
Ciao2a	1309.71	1.1979	0.19339	6.1942	5.85816e-10	1.58481e-08	yes	63.8701	64.7613	65.6153	41.6541	53.3756	28.3113	48.4215	48.0377	34.4191	52.688	32.8825	75.3603	33.6962	42.9838	97.7551	111.915	103.396	76.4424	122.2	109.457	173.562	102.972	154.962	79.1846
Slc7a6	1454.21	1.19784	0.230168	5.20419	1.94847e-07	3.28724e-06	yes	43.5416	32.8846	52.0028	39.5608	44.5218	46.1144	72.2703	28.2812	44.6774	19.4552	53.4468	18.0685	36.4915	35.4942	100.896	51.6914	94.294	63.6278	95.136	112.002	63.0639	98.6155	153.111	117.583
Txnl4a	1042.25	1.19773	0.259651	4.61285	3.97188e-06	4.94777e-05	yes	14.7044	23.0987	23.5804	30.715	30.3108	13.9018	6.67297	24.8487	25.5221	5.22976	12.1024	16.2893	13.5591	12.6626	31.3039	40.943	40.6402	34.6288	41.2355	36.5042	39.5596	39.16	73.7237	41.368
Flnb	1973.76	1.19588	0.383889	3.11518	0.00183831	0.0104754	yes	4.73648	5.05417	8.71595	4.34581	0.0460169	6.39118	9.94708	17.7985	6.32914	10.7183	5.55824	11.9903	14.0933	11.5376	14.9236	14.6772	21.2848	16.1149	22.4523	14.4001	13.0092	39.3762	17.5254	24.2352
Gm56730	3582.49	1.19041	0.358243	3.32292	0.000890811	0.00565694	yes	28.0394	41.3673	58.4319	34.6439	6.7879	63.5619	18.1599	16.7862	24.182	30.627	27.7548	10.5928	21.5215	14.5252	60.3563	224.198	71.2823	71.6386	29.4384	28.862	25.4026	93.6218	31.7348	34.0442
Dram1	1525.63	1.19	0.328559	3.62187	0.000292484	0.00217898	yes	27.7977	17.7238	31.3676	29.1662	0.48332	25.3812	30.4842	14.6461	12.8585	32.6305	26.0583	22.0526	44.5382	19.4041	54.466	68.7094	67.1599	40.0499	50.3043	45.7978	30.9333	60.1507	95.6133	46.0698
Hhat	730.326	1.18908	0.277301	4.28804	1.8026e-05	0.000193694	yes	22.7491	7.4709	7.80242	12.0629	21.4541	8.94992	4.98624	21.6379	7.46556	9.77553	5.26673	8.64458	13.1252	6.93436	33.7978	13.0905	25.9742	21.1135	26.2171	33.7986	17.2665	25.8171	22.8824	41.9685
Nme2	8504.87	1.18553	0.140844	8.41729	3.85295e-17	2.62908e-15	yes	493.01	461.373	418.783	485.453	593.698	436.06	590.033	518.301	468.707	635.914	331.521	418.059	680.142	482.891	1216.83	920.694	1205.77	1107.62	1110.31	1254.38	544.723	1351.22	1516.47	1380.43
Mtx2	1197.14	1.1798	0.207543	5.68459	1.31124e-08	2.80385e-07	yes	26.1565	21.6957	24.3528	24.983	35.3331	43.0544	19.8073	18.1181	18.5846	35.0667	18.7735	16.1667	12.8698	18.1079	36.3626	92.1403	51.4974	48.5072	41.2584	47.5349	64.2416	56.3713	61.1141	47.4866
Man2a1	3261.1	1.17924	0.236345	4.98947	6.05447e-07	9.08426e-06	yes	14.2528	22.558	13.7092	26.2528	21.87	14.8414	42.9406	14.981	34.4257	28.3461	13.984	25.7912	48.7281	14.5701	64.5573	68.8328	47.0757	68.4969	64.7338	53.6391	28.7881	88.1685	27.939	51.8646
Mfap5	23910.5	1.1777	0.250221	4.70662	2.51854e-06	3.27441e-05	yes	438.105	592.14	1044.54	2030.26	330.691	649.132	912.205	434.103	526.316	856.583	854.233	1061.69	1633.66	845.289	1393.2	1693.27	2149.82	2150.54	2389.66	1524.44	3469.08	2499.39	1356.16	1734.35
Cep164	417.812	1.17581	0.349016	3.36893	0.000754618	0.00491442	yes	5.07729	3.56701	4.82395	10.5562	17.495	5.34974	14.1938	2.01012	5.28636	12.2856	1.6133	2.34957	5.38489	4.1393	23.9036	12.8769	12.2232	13.0031	18.9488	9.87697	12.3777	16.6232	12.4111	21.1655
Mapk6	666.462	1.17416	0.409811	2.86513	0.00416843	0.0208188	yes	4.02065	7.35793	3.12116	13.7636	0.030456	7.8151	5.80966	10.1522	8.22106	10.5046	7.07198	12.4253	15.7062	7.1011	14.8439	16.2609	13.458	14.023	25.6738	19.4755	10.5286	28.6057	24.7441	20.2203
Acsl4	1293.73	1.17072	0.251599	4.6531	3.26986e-06	4.14066e-05	yes	8.12914	10.0869	16.7581	11.9989	6.17909	3.73313	10.9933	13.3044	11.2148	13.4111	8.86702	10.548	10.2009	8.33128	13.0528	33.6983	24.1245	16.4288	21.1201	9.73178	53.9498	23.4137	18.4512	19.9838
Rab31	2809.9	1.16988	0.181476	6.44646	1.14493e-10	3.54497e-09	yes	26.9983	34.6553	36.8588	24.1875	39.6619	31.7263	30.8479	23.0794	33.1025	57.4235	32.5284	39.7234	26.7324	25.5103	48.9118	108.67	112.929	126.985	72.054	55.569	45.3347	68.6147	53.7651	67.5568
Vps36	849.227	1.16573	0.236993	4.91883	8.70613e-07	1.25025e-05	yes	11.2857	13.9026	9.30615	4.68227	13.3615	2.52123	14.044	8.76282	6.02744	16.5374	7.93441	15.2455	11.6483	11.1557	26.6234	24.2896	24.1746	16.8708	25.2843	17.4097	28.292	24.5706	18.7294	31.5516
Dera	410.634	1.16187	0.42281	2.74797	0.00599658	0.028053	yes	17.3563	13.0409	13.9008	23.2046	0.354456	23.8851	6.4469	7.99117	1.04598	10.3983	16.4688	10.8621	4.40649	8.36279	18.4298	29.7031	14.2682	27.6701	28.6023	24.9962	41.014	19.3449	33.2254	22.1469
Sec61b	5281.45	1.16103	0.141194	8.22299	1.98491e-16	1.25825e-14	yes	565.453	574.785	692.705	651.232	974.586	462.233	686.996	539.709	774.479	576.618	329.781	661.92	592.69	569.057	1227.62	1417.8	1317.44	1173.5	1071.74	1553.47	1561.37	1450.33	1735.92	1456.94
Myof	1469.72	1.16035	0.45991	2.523	0.0116359	0.0479568	yes	13.3745	17.2492	51.368	34.4566	0.0300088	35.8015	88.5409	38.4553	13.1583	31.8579	18.5646	13.9134	72.9093	25.0679	94.0827	96.6666	59.0503	55.9328	64.9251	65.6059	80.2329	100.988	39.0853	86.9343
Mrpl17	1925.92	1.15837	0.203809	5.68359	1.31898e-08	2.81478e-07	yes	75.8945	134.335	153.323	82.3235	84.4721	191.104	195.378	188.091	150.091	127.956	106.107	178.176	106.5	179.204	212.376	373.463	296.127	248.108	201.912	309.763	525.438	348.321	372.842	254.386
Galk2	777.303	1.15599	0.453107	2.55125	0.0107338	0.0451125	yes	13.0365	15.5638	28.0417	10.6293	0	7.96615	22.885	3.68174	10.098	36.2841	37.0395	13.7146	20.6153	29.0898	44.0772	40.5249	41.7159	45.8641	34.0981	52.5183	31.9525	42.6143	35.237	36.4406
Serpinb1a	1911.83	1.15599	0.243667	4.74413	2.09406e-06	2.79026e-05	yes	17.9129	17.8958	33.5281	67.2354	90.5995	34.7128	57.21	27.7319	70.4132	32.9514	46.0698	53.3237	24.9065	51.9333	114.493	122.787	75.5272	81.8289	81.1615	73.9015	115.461	130.771	119.723	100.599
Pals2	381.362	1.14746	0.456745	2.51225	0.0119965	0.0491656	yes	5.18714	12.1784	8.16924	10.3776	17.5404	9.91511	14.4418	2.69391	6.73807	8.34263	0	12.9316	11.4977	8.35096	26.918	27.5124	9.85033	28.6998	9.09514	14.7132	40.6836	13.0677	15.3948	17.1855
Mycbp	455.669	1.14734	0.312495	3.67154	0.000241092	0.00185948	yes	5.79552	5.39547	11.2116	14.2129	38.7225	7.87122	24.653	16.4359	21.5686	23.0178	6.13146	26.5563	20.3338	29.8061	42.2275	35.553	34.4157	18.1712	38.5775	47.677	44.8932	49.6868	46.0877	42.3496
Macroh2a1	744.687	1.14614	0.252102	4.54632	5.45916e-06	6.59709e-05	yes	15.5726	21.4193	13.1313	30.5952	15.8938	14.9982	41.2199	19.5864	17.0212	32.7069	10.4753	24.2027	13.4388	12.4646	64.7317	48.1136	39.179	20.3509	44.856	27.7695	68.4842	62.9272	35.7061	44.041
Kdelr2	16537.2	1.14496	0.219655	5.21252	1.86288e-07	3.15775e-06	yes	402.294	370.888	457.634	280.458	610.193	462.883	420.933	400.244	438.483	347.048	336.812	329.761	289.384	421.463	475.551	713.583	697.247	653.312	633.59	772.676	2582.33	805.63	815.873	680.483
Golgb1	1657.83	1.1432	0.262775	4.35047	1.35844e-05	0.000148652	yes	20.9731	60.9694	57.0391	31.5227	30.2422	10.1971	43.8008	30.7351	32.6932	58.8944	57.9315	20.6236	17.4964	21.8423	86.0106	54.6195	108.494	76.8441	81.2972	74.1274	128.097	80.5961	52.33	47.3163
Set	4203.05	1.1426	0.257094	4.44431	8.81759e-06	0.000101464	yes	59.6672	66.7709	50.4365	47.982	78.254	49.7814	82.2102	45.785	76.6507	85.7802	58.9334	64.23	44.7522	60.9516	87.1705	141.395	114.708	92.6921	81.0894	68.2863	463.245	105.314	120.719	104.978
Dclk1	3559.44	1.14113	0.248073	4.59997	4.22559e-06	5.24551e-05	yes	14.7805	23.5744	29.9404	31.2573	88.8988	35.8597	33.1221	17.8449	13.2636	46.7524	32.4608	45.2256	22.4224	14.1064	49.4609	112.158	64.7226	82.6589	83.6253	69.3869	68.356	69.2321	58.3859	52.0118
Cib1	969.895	1.13863	0.258957	4.39699	1.09764e-05	0.00012326	yes	59.2369	39.8174	63.1906	119.134	27.0256	37.1574	29.639	29.6238	41.096	82.6543	46.1778	48.9212	100.998	42.21	115.145	90.243	125.77	93.9862	100.876	100.274	204.558	120.656	131.955	150.059
Bnc2	677.754	1.13635	0.307655	3.6936	0.000221102	0.00172411	yes	2.5907	21.1224	25.1417	11.5906	10.6969	11.4816	12.5274	40.401	4.32199	22.4735	8.88259	17.6936	24.7347	13.6714	46.0828	27.5858	28.3605	55.8081	28.8567	28.6987	35.0527	42.537	25.5166	39.2404
Smad1	488.584	1.136	0.431606	2.63204	0.0084873	0.0372489	yes	2.8576	11.4192	10.1284	8.22362	0.0204342	3.85552	15.9958	3.23156	6.89886	5.44019	5.01203	7.63292	10.1347	2.78703	7.38618	17.6208	14.3475	15.2086	14.0711	11.1946	16.1846	24.7729	15.2145	15.9176
Dcakd	1283.18	1.13485	0.204667	5.54486	2.94195e-08	5.81497e-07	yes	34.4913	53.4576	29.409	47.3393	19.619	30.1594	22.354	24.2448	44.3462	41.9252	23.7654	41.4564	23.03	50.8009	59.671	50.9277	76.3594	76.8521	73.5817	65.8467	76.691	86.6795	105.631	112.393
Prpf31	532.968	1.13452	0.39169	2.89647	0.00377388	0.0191247	yes	6.10601	13.1516	29.7396	14.9548	0.451667	6.59885	6.65326	34.7892	3.5121	20.8269	18.5174	14.0352	11.6815	20.6036	30.541	20.3003	29.8676	27.5265	29.503	30.5713	41.6462	36.9428	39.9677	30.48
Tpm3	5204.74	1.13357	0.200508	5.6535	1.57215e-08	3.30243e-07	yes	97.7556	66.9446	157.509	145.51	148.8	100.654	69.9967	50.949	96.616	131.187	130.68	127.61	76.8517	106.601	179.694	264.151	217.678	230.77	207.064	164.692	454.345	253.973	255.656	172.782
Nrep	6491.87	1.12435	0.24337	4.61993	3.83875e-06	4.79867e-05	yes	175.685	122.981	180.908	133.993	73.3337	143.293	264.416	173.087	108.22	389.783	116.964	179.996	89.4521	115.322	99.8959	227.494	354.376	434.865	457.433	340.295	461.184	404.005	412.282	403.39
Zfc3h1	789.17	1.11733	0.363663	3.07244	0.00212319	0.0118026	yes	6.71703	4.13096	5.62472	7.37146	16.7301	7.1994	21.1958	25.1113	9.29474	29.8222	7.58149	6.76399	6.47612	2.11284	17.6205	29.1118	6.06267	26.4858	15.8726	20.5164	49.8269	28.0011	20.3061	25.5388
Ranbp1	3557.32	1.11512	0.216835	5.14273	2.7077e-07	4.36861e-06	yes	109.535	131.469	134.762	134.054	149.279	132.278	231.168	191.145	194.701	223.197	150.612	155.678	166.693	211.704	299.714	389.179	261.088	232.276	233.646	224.044	898.025	338.157	450.637	271.057
Shisa4	419.15	1.11229	0.36023	3.08772	0.00201696	0.0113011	yes	9.2722	2.11975	9.66359	6.27382	19.6407	9.4594	21.977	6.40621	30.0049	24.3006	10.3337	12.3342	4.30481	12.432	24.2508	30.8358	20.7164	61.6523	40.154	16.1152	13.4739	20.6971	30.9748	23.9614
Xpnpep1	1384.92	1.11006	0.231728	4.79035	1.66487e-06	2.27787e-05	yes	27.3891	45.0683	49.2308	16.8244	50.1418	38.9318	35.3333	48.5282	35.3604	26.24	16.9065	29.5541	11.4269	50.9539	54.7976	36.6884	69.7828	92.5253	68.0002	77.8826	79.5255	98.9694	100.08	74.7846
Ints7	501.112	1.11004	0.400373	2.77252	0.00556245	0.0263909	yes	3.77668	6.16326	6.25013	5.73196	0	3.30342	9.14574	6.56724	4.16415	6.55061	7.34973	3.55955	3.83651	4.29204	10.2629	16.5822	11.6345	11.5668	10.2198	10.4648	9.26527	11.5816	9.84246	10.0599
Cers6	732.266	1.10926	0.438182	2.5315	0.0113575	0.0471896	yes	4.29125	13.9787	6.08427	15.2051	4.47438	6.1681	0.319711	5.88309	2.91866	6.89702	5.86299	12.1939	3.15744	0.667818	5.08101	5.86218	9.45593	25.905	8.15971	8.01324	31.8305	19.1255	10.932	14.6387
Rfc2	1040.55	1.10825	0.289833	3.82374	0.000131444	0.00109584	yes	13.0751	29.4141	43.8381	29.9189	53.9925	53.3192	3.86036	62.7946	54.1657	58.8168	34.6161	46.7045	43.5177	37.2654	76.864	77.4137	66.9416	80.0063	87.8719	62.1066	140.594	83.4974	123.885	71.9549
Aff1	719.412	1.10429	0.304114	3.63117	0.000282142	0.0021159	yes	7.18277	7.01527	15.9617	6.40088	2.91485	10.0105	6.17621	6.49993	2.81166	13.4136	7.84484	7.17775	5.2867	4.36753	17.79	3.62357	17.0121	18.662	11.1976	15.4853	30.872	22.5117	12.7916	10.8091
Cfl1	10408.3	1.10165	0.138039	7.98069	1.45515e-15	8.29206e-14	yes	245.742	238.129	145.79	195.715	229.684	189.655	180.403	289.504	145.334	199.789	223.838	194.239	160.204	164.649	326.089	308.479	481.497	410.131	377.401	369.951	552.347	494.301	598.95	447.434
Prelid1	5561.64	1.09921	0.161784	6.79427	1.08863e-11	3.90049e-10	yes	190.912	140	106.312	183.742	153.408	179.306	126.915	177.322	109.591	233.268	135.175	192.07	113.982	151.661	344.447	258.724	328.934	299.225	275.139	411.666	197.321	429.395	486.703	388.151
Pgam1	5312.71	1.09833	0.159631	6.88042	5.96746e-12	2.24314e-10	yes	146.419	119.158	144.201	61.6132	134.567	146.711	140.027	134.966	156.66	168.991	158.592	152.535	101.308	120.054	224.802	256.254	283.331	273.717	206.879	318.537	260.276	398.318	460.585	249.586
Entrep3	425.722	1.09764	0.427898	2.56519	0.010312	0.043596	yes	1.93933	14.8549	10.6587	10.0022	34.4159	5.51164	2.14672	0.712766	4.50987	9.43211	4.24897	10.6821	2.71069	4.28136	17.0312	15.3016	9.98977	24.1497	13.8667	20.1576	8.34575	27.6767	17.7915	23.6643
Rtn4	2480.96	1.09461	0.289003	3.78756	0.000152135	0.00124699	yes	14.8453	87.5193	28.1415	54.0475	20.774	38.7416	77.5073	46.4139	76.3377	71.9565	34.561	41.9583	113.595	62.778	142.266	128.268	71.7807	55.6093	131.657	98.8698	212.307	176.345	56.8337	126.656
Prdx5	5246.31	1.09211	0.116014	9.41358	4.79524e-21	4.62805e-19	yes	233.135	159.456	243.327	178.907	235.219	244.668	181.225	190.471	195.13	208.357	172.798	253.142	161.189	250.235	434.826	361.648	417.278	385.987	449.298	442.663	539.621	461.453	471.9	548.83
Pxdn	3451.27	1.08821	0.207302	5.2494	1.52599e-07	2.63022e-06	yes	20.0605	36.9555	22.1112	22.9314	61.6755	26.4699	44.2899	27.0022	42.679	19.4321	15.5669	34.089	17.3178	25.5124	38.4175	63.6756	44.5058	59.0746	77.3783	62.5915	54.5656	111.103	62.8617	73.4001
Cd320	566.491	1.08676	0.323681	3.3575	0.000786505	0.00509033	yes	9.88636	18.2441	30.082	10.5748	44.002	29.3623	29.454	15.7377	2.07709	25.0195	21.8143	26.7017	33.2536	27.5629	36.2797	59.6061	48.7586	56.0201	16.5603	48.0485	37.6662	60.6923	73.5494	56.1678
Kras	1010.48	1.08409	0.328856	3.29656	0.000978766	0.00615347	yes	12.8572	25.4365	9.93251	18.068	2.70408	6.15626	24.7289	3.14073	25.7461	18.4906	6.24151	14.7538	21.0234	19.495	38.4286	37.4033	25.9434	34.495	24.9253	21.3668	39.3901	57.6467	22.1627	27.5472
Alg3	490.308	1.08343	0.418276	2.59023	0.00959116	0.0411165	yes	18.2389	22.9895	12.9334	13.6914	0.163645	6.9779	34.6624	5.79251	16.7476	20.3556	17.4273	29.9321	8.1483	21.2797	17.8009	35.435	26.5146	35.2253	25.0569	30.5097	72.9974	48.0509	32.2891	33.2533
Tbcd	656.702	1.08269	0.397931	2.72081	0.00651217	0.0300323	yes	13.2099	14.3644	11.9476	5.48723	0	13.9173	14.1678	15.7065	13.5994	12.0847	11.7659	19.7082	14.6326	19.4502	24.3955	33.6439	25.2016	22.0462	26.6871	33.622	31.7857	29.0004	21.3812	30.8393
Fn1	72497.8	1.07873	0.174542	6.18033	6.39673e-10	1.70893e-08	yes	323.289	594.617	473.274	736.401	905.786	586.196	694.088	881.825	499.496	921.263	444.243	736.012	724.254	1123.27	996.215	1013.81	1607.88	1506.31	1947	1117.07	1283.08	2433.48	1012.78	2067.26
Ssr2	6738.01	1.07815	0.141007	7.64607	2.07208e-14	1.05706e-12	yes	457.809	241.025	344.396	221.985	338.154	331.873	341.442	399.932	332.848	297.081	312.321	332.491	274.846	294.529	545.475	600.579	639.961	759.783	552.828	890.418	513.054	763.729	969.546	702.14
Ptprs	1407.89	1.07804	0.290221	3.71455	0.000203565	0.0016	yes	4.45247	5.34226	6.05747	7.86107	22.2467	15.1462	19.5674	10.9663	6.01367	22.0645	4.58847	7.91	21.5451	5.66585	27.6904	16.4296	24.8191	29.9425	29.423	19.5993	12.1713	39.7283	18.9511	26.2903
Ccdc12	1206.22	1.07501	0.227718	4.7208	2.34921e-06	3.0866e-05	yes	126.012	105.32	102.948	159.113	24.7976	78.538	112.524	155.741	66.5566	111.277	76.9929	51.7361	135.708	107.615	184.976	238.38	244.937	212.937	223.964	233.767	166.548	228.47	228.845	218.339
N4bp1	436.061	1.07366	0.42553	2.52312	0.011632	0.0479568	yes	0.381386	2.44525	1.16017	3.14805	0.0193467	4.78302	2.13799	4.37384	2.51402	4.04112	1.9346	2.89073	6.44948	5.27217	7.81409	5.8948	6.69474	5.32528	6.66895	5.30749	4.41025	10.2842	5.85196	6.08009
Mrps18c	680.321	1.07321	0.293252	3.65966	0.000252546	0.00193252	yes	123.061	57.677	59.7959	72.5574	29.3991	110.611	84.1038	42.9737	56.9945	99.0805	75.728	43.9029	44.9987	47.5255	105.366	171.366	147.842	82.7465	67.128	141.908	348.863	110.667	149.093	123.633
Lrrc8c	916.774	1.07186	0.37428	2.86379	0.00418608	0.0208972	yes	3.54684	4.03615	6.26224	2.04289	13.0625	2.26193	7.12312	13.808	3.27279	8.01729	1.54617	8.52832	1.2968	9.12471	9.92316	3.38909	9.99108	6.81552	25.5438	7.77563	15.0381	30.3602	9.49892	10.2061
Tgfb3	1675.18	1.07124	0.296363	3.61461	0.0003008	0.00223163	yes	12.7754	21.9731	17.2331	31.8485	17.1496	8.73979	22.3802	13.5717	14.0921	46.6905	18.2369	19.6318	36.0051	14.7452	37.8876	49.3921	46.9025	131.724	37.2145	48.8385	17.1428	34.8953	17.4479	31.5624
Tex30	352.711	1.0708	0.376024	2.84769	0.00440376	0.0217608	yes	27.8712	31.2008	17.2336	20.3516	34.6121	12.7884	7.01946	13.6894	2.76879	12.8604	20.2049	3.26351	18.6784	25.7696	24.9684	57.4625	25.944	21.8773	28.123	23.9577	71.6259	32.5247	60.5782	27.7832
Ttll5	298.201	1.07006	0.424161	2.52277	0.0116434	0.0479568	yes	0.255439	5.15502	4.92895	2.51452	4.38546	7.9766	5.42212	6.21237	12.664	8.57414	10.5515	3.80336	13.4668	9.03365	9.08084	10.2103	13.4399	34.6759	2.51702	16.4691	17.5138	11.029	15.5564	13.7478
Chsy1	1356.06	1.06833	0.241702	4.42001	9.86967e-06	0.000112213	yes	10.5899	8.39482	12.2666	6.63145	10.9109	9.99883	18.5031	14.9672	20.9778	13.3836	10.1243	22.2033	15.3171	15.7765	30.8948	29.383	16.5185	20.9703	24.0179	18.122	69.0038	29.0564	22.8737	27.2194
Jag1	1514.94	1.06769	0.275751	3.87195	0.00010797	0.000927473	yes	12.1436	17.7321	4.351	9.4645	6.56569	9.55932	18.3661	12.1841	8.34506	20.0209	11.6439	11.0763	6.85988	10.1165	11.8628	21.7865	21.3407	16.102	16.3248	20.395	62.7434	32.8706	12.6014	25.3404
Pafah1b3	552.022	1.0657	0.289548	3.68058	0.000232707	0.00180783	yes	35.1567	25.3042	18.1921	11.6332	47.7938	49.2388	9.54449	45.2331	26.2155	38.1849	36.8778	18.4464	51.5797	68.2762	79.6151	67.8877	49.0613	80.4864	40.8964	94.9049	74.4671	73.1223	85.2287	82.1666
Mafb	473.734	1.06284	0.4147	2.56292	0.0103795	0.043847	yes	5.02561	10.4314	2.97313	2.90534	3.64645	4.05655	3.59945	8.74775	6.47004	5.00126	2.23839	16.3008	12.8882	0.30098	22.4527	22.4489	9.9822	16.6799	10.2648	5.92091	6.20366	13.7715	4.60418	16.4894
Dynlt1b	2252.42	1.0622	0.153943	6.89991	5.20368e-12	1.97685e-10	yes	144.826	109.129	224.512	173.088	167.683	167.764	230.281	147.212	104.599	132.19	179.453	221.373	177.12	166.395	353.569	358.127	293.671	288.811	309.007	316.695	527.464	373.437	371.242	362.554
Dpy19l1	1396.56	1.06215	0.339344	3.13001	0.00174801	0.0100302	yes	9.19205	21.6452	10.4339	23.5696	0.32349	15.3881	18.0953	13.8483	26.6509	19.9871	8.97147	12.9991	14.487	11.4219	23.9448	45.2777	27.6285	34.6358	31.8588	29.87	43.4365	29.0878	19.8846	31.2588
Tma7	2043.28	1.05523	0.205036	5.14657	2.65295e-07	4.2962e-06	yes	182.927	141.09	197.952	275.498	294.494	146.25	186.89	179.095	179.666	229.593	104.424	184.081	241.083	211.801	317.184	445.733	361.367	333.03	303.775	315.33	958.825	361.248	342.815	380.651
Golm1	638.035	1.05159	0.398569	2.63842	0.00832932	0.0367059	yes	2.78028	0.611134	4.14283	12.7332	13.4799	6.12845	6.3314	1.51358	15.1246	17.9059	2.74449	8.75571	3.85548	8.0448	17.5625	10.9363	19.3023	33.3033	11.1642	10.1161	13.8377	20.3458	9.92436	12.0424
Ssr1	10498.1	1.05045	0.206611	5.08419	3.69196e-07	5.86824e-06	yes	44.4032	39.2079	64.9567	30.7308	51.7921	45.1609	46.8069	36.7305	57.8224	52.4188	50.1149	40.6275	36.9069	44.3928	51.2426	104.266	73.3129	82.8723	72.2195	72.0003	245.197	98.1965	97.6472	62.0872
Rest	916.381	1.04766	0.290032	3.6122	0.000303609	0.00224275	yes	8.25343	8.17489	4.25204	1.66454	2.05032	6.16304	6.80572	14.3466	3.5375	4.81452	3.61876	3.282	5.67553	3.31034	14.5005	9.30092	13.6979	7.63314	17.4659	5.85613	9.6457	17.8931	9.289	10.0385
Hnrnpab	1854.2	1.04575	0.252362	4.14386	3.41512e-05	0.00034097	yes	27.1291	41.922	24.5936	37.3445	10.3516	28.0895	74.8432	45.2136	19.9211	39.5147	39.468	57.3167	72.293	48.8414	108.051	62.0496	76.9917	53.8543	74.803	65.2049	121.424	114.019	92.7756	84.2557
Hnrnpa0	1058.1	1.04458	0.414936	2.51744	0.0118211	0.0485812	yes	13.3045	21.7708	8.9737	33.629	0.0239815	15.8585	19.3645	9.43833	18.0687	27.6727	17.8387	14.2204	28.6874	10.3887	42.9346	62.8669	38.7494	26.8922	33.5415	24.8643	35.2275	32.8369	25.9885	39.1539
Sgk1	2687.95	1.04358	0.31694	3.29266	0.000992439	0.00622847	yes	47.8636	83.2945	22.0453	60.5082	62.0227	7.82943	41.0884	26.9304	60.1756	53.5786	55.5314	36.4109	107.954	32.3805	39.9921	145.695	92.8328	92.4235	59.9559	64.2738	77.9304	83.5314	240.398	141.78
Vgll3	1490.56	1.04287	0.285382	3.65431	0.000257878	0.00196629	yes	19.9825	8.50837	27.3994	21.5987	38.7745	25.3432	12.7446	16.9702	6.4046	12.6449	12.7987	30.434	29.8379	15.9275	20.6198	30.6553	49.523	23.1908	31.1149	37.8514	55.3888	107.77	23.0643	46.3709
Furin	670.014	1.04208	0.305633	3.40957	0.000650654	0.0043241	yes	4.94278	7.54997	9.33134	4.46247	1.79836	4.43799	6.69924	17.9173	4.59355	7.70895	1.40976	7.11748	10.4382	9.38025	12.288	7.14698	12.8052	15.7678	18.8975	13.203	14.7334	22.597	9.59447	19.7571
Ipo4	1396.09	1.03821	0.265926	3.90413	9.4566e-05	0.000824055	yes	36.4276	58.7142	20.1712	46.1875	14.008	42.4227	51.8394	57.8213	47.6242	100.133	15.8683	28.7645	46.1109	35.007	109.406	125.021	55.8592	69.6776	56.594	91.957	87.9267	111.229	62.2519	126.028
Cdv3	1317.95	1.03475	0.254104	4.07214	4.65825e-05	0.00044918	yes	9.2742	22.0026	11.2346	13.2352	13.6118	13.2761	28.5431	21.5182	27.4858	27.8316	7.5726	18.2595	17.5889	9.2072	23.9879	45.0555	28.084	21.905	27.7419	26.0123	76.0721	39.1016	27.8244	39.1924
Cstb	4258.78	1.03019	0.157364	6.5465	5.89027e-11	1.91801e-09	yes	491.477	351.776	579.716	626.375	286.247	389.276	563.304	415.824	465.944	458.493	434.178	433.314	580.126	449.658	836.253	1416.59	922.141	854.662	1102.38	704.268	1068.38	684.391	1146.46	979.196
Ufsp2	1750.67	1.02965	0.182547	5.64047	1.6959e-08	3.52097e-07	yes	38.496	44.1295	52.5248	64.0567	84.3761	69.4949	32.5529	61.7931	29.1811	83.4162	72.8478	36.5192	54.3806	54.1145	80.5453	142.252	127.425	109.194	111.072	105.886	110.042	92.2067	150.163	114.609
Cox5a	1747.79	1.02883	0.172912	5.95004	2.68071e-09	6.51212e-08	yes	155.143	255.166	119.542	180.612	163.951	214.901	235.722	176.3	145.444	174.78	143.249	96.5599	171.179	171.895	355.974	387.615	388.567	253.743	317.336	231.018	467.88	308.597	487.345	359.206
Psmd14	2386.55	1.0279	0.204392	5.02906	4.92881e-07	7.58655e-06	yes	63.1345	64.9813	81.5429	84.1051	69.7075	45.2338	75.1326	153.179	76.934	78.6724	112.526	76.3675	41.6418	69.5074	116.413	172.316	144.049	92.9414	133.831	135.005	253.823	172.416	244.773	134.889
Gng12	3964.5	1.02576	0.173017	5.92866	3.05418e-09	7.31978e-08	yes	75.9399	66.0603	102.724	78.6414	110.471	102.116	122.079	70.8185	46.9132	94.2294	71.1785	89.407	77.6522	63.0814	192.935	159.897	164.543	111.392	157.735	149.885	314.881	207.937	138.476	127.481
Pabpc1	7061.69	1.02271	0.193979	5.27225	1.3476e-07	2.35511e-06	yes	148.657	264.78	206.583	380.932	173.599	185.325	239.37	258.944	335.347	235.92	134.554	309.772	446.546	258.134	786.944	748.508	415.719	359.456	452.996	453.005	542.24	623.961	378.081	543.192
Ptpn23	452.32	1.0198	0.378718	2.69278	0.00708596	0.0320845	yes	1.5704	0.754142	6.00703	4.03337	5.77361	11.704	2.4329	4.15092	10.1794	5.15679	2.99282	4.08076	4.89922	2.56443	11.4569	2.61985	3.80435	12.8723	13.4461	3.92093	11.5213	12.0512	9.53724	17.9681
Pycr1	1231.68	1.0189	0.234036	4.3536	1.3392e-05	0.000146997	yes	34.6944	56.4878	39.303	19.2289	41.4058	32.0331	13.7813	38.2748	37.9732	27.2355	20.6809	39.6645	11.8365	34.3729	61.9954	28.4158	52.0528	93.3863	65.4705	71.2963	49.9838	84.0784	79.3331	73.8239
Calm1	15835.1	1.01883	0.199484	5.10731	3.26779e-07	5.23286e-06	yes	312.411	407.02	408.879	582.461	654.248	413.881	636.604	417.111	248.299	465.564	324.181	464.621	366.96	466.164	720.012	1046.32	823.501	599.917	742.414	641.456	2136.35	857.463	756.329	659.126
Alg5	1716.39	1.0188	0.251054	4.05811	4.94716e-05	0.000471941	yes	63.9924	21.3158	94.4968	56.4316	109.019	42.177	30.616	65.2067	72.4827	53.9385	42.3294	43.5529	35.5287	66.4825	66.4835	110.414	90.1897	102.619	98.9289	96.2898	259.239	108.189	133.995	93.4251
Micos10	3449.79	1.01865	0.17124	5.94864	2.70384e-09	6.55344e-08	yes	269.712	395.187	298.832	445.882	359.675	311.802	534.965	364.493	257.616	511.382	189.004	429.747	315.926	365.912	776.294	738.721	725.518	691.45	590.362	590.469	1304.39	629.655	573.007	763.175
Xaf1	1278.36	1.01836	0.370564	2.74815	0.00599333	0.028053	yes	89.3501	55.7702	42.8137	123.308	46.8748	74.9581	60.2323	1.30611	47.6592	108.623	49.7225	62.2768	118.14	53.7558	96.9572	137.389	146.21	138.101	108.836	148.23	303.274	100.998	122.347	74.0296
Pdlim7	2053.22	1.01733	0.172753	5.88895	3.88651e-09	9.13074e-08	yes	47.9933	112.722	48.6582	75.0456	42.2358	56.8073	37.3212	85.0193	46.1888	48.6465	48.5823	62.1433	49.9103	75.353	132.339	80.5277	132.729	129.788	133.839	108.736	106.039	148.598	143.997	120.189
Palld	2493.05	1.01723	0.343359	2.96258	0.00305071	0.0160585	yes	20.563	52.3177	6.63889	17.5991	7.90748	30.1887	61.455	80.7783	27.0073	48.2351	15.9729	7.62466	19.3356	15.2434	64.316	63.928	52.5658	65.2644	61.8598	37.2595	99.5506	88.8211	30.4353	38.9627
Rrbp1	5001.49	1.01446	0.168353	6.02582	1.68249e-09	4.20153e-08	yes	136.411	135.867	114.803	121.601	93.875	121.516	239.17	132.926	189.705	233.924	129.325	160.369	144.919	118.879	277.548	371.056	236.552	215.82	229.271	253.76	373.345	473.994	280.554	355.743
Skap2	1154.84	1.01305	0.199727	5.07217	3.93309e-07	6.22381e-06	yes	34.8662	11.2502	24.7565	21.4857	42.1349	31.4122	28.793	37.8688	13.1567	18.873	25.9532	43.0195	26.67	28.0571	52.6623	57.8637	50.181	68.1374	52.597	46.7628	76.6938	64.2657	48.2108	52.3742
Dcun1d5	593.261	1.01178	0.306624	3.29976	0.000967688	0.00609098	yes	9.56085	1.7554	13.1555	26.3005	19.4258	20.118	20.5107	27.1717	13.6511	11.6004	35.3709	27.1809	22.1328	9.87954	39.3044	33.8515	30.0702	37.8895	26.7042	30.5885	40.3261	39.3533	44.4655	55.6632
Med10	1344.28	1.00916	0.211787	4.76497	1.88881e-06	2.53887e-05	yes	49.8241	85.0022	79.6319	113.708	87.5571	66.3469	101.149	46.3097	81.1261	85.8927	108.52	46.7093	55.0018	90.0016	114.246	212.458	107.892	161.833	143.907	106.143	286.558	128.954	180.739	160.033
Lhfpl2	1583.89	1.00777	0.341902	2.94754	0.00320312	0.0167064	yes	11.4123	4.99504	30.4397	9.0102	28.3622	25.0805	5.7658	12.7329	29.814	9.65495	1.16401	28.1295	13.0561	20.4688	30.6927	42.0592	37.8209	36.0991	49.2925	25.8325	29.0849	35.5429	20.3931	31.3738
Trim30a	1138.13	1.0068	0.347035	2.90114	0.00371802	0.0189042	yes	5.30495	16.7178	18.0943	15.2774	16.9812	11.3156	12.7656	4.64727	9.05304	30.3475	24.7496	2.60911	36.2584	3.76296	36.4584	20.1832	22.3295	22.0442	43.8608	25.718	46.8386	43.1942	22.8949	19.8819
Psmd10	886.933	1.00578	0.399532	2.51741	0.0118222	0.0485812	yes	16.8442	8.03315	20.2429	58.9744	23.9941	49.1107	43.3211	37.8129	23.4494	32.7405	39.1883	28.4061	0.214352	40.7867	48.4633	54.9119	58.5616	45.029	59.3672	48.6493	114.525	65.8698	60.9737	64.2828
Smarca4	786.915	1.00488	0.397092	2.53059	0.011387	0.0472643	yes	2.39613	2.15871	5.87235	3.38199	25.3215	1.43933	4.17396	10.9277	0.941108	11.1337	1.23734	3.38887	4.55113	5.94096	12.823	11.4333	9.62184	8.81462	10.1716	8.66553	11.8964	21.0311	9.69676	13.2239
Sub1	3123.13	1.00478	0.248329	4.04616	5.20646e-05	0.000492293	yes	200.244	152.076	170.478	200.516	152.797	183.369	300.977	108.288	229.99	213.287	105.924	216.6	232.851	201.792	266.922	429.815	299.614	241.416	260.298	284.723	1123.96	274.666	347.218	331.611
Hmgn3	1591.68	1.00179	0.221261	4.52764	5.96452e-06	7.12351e-05	yes	85.0957	68.0038	63.0438	123.711	50.7808	103.654	57.4484	95.8324	80.5224	84.1097	95.7433	142.94	126.854	84.315	149.073	229.929	139.01	128.613	129.151	141.883	393.872	214.49	154.427	159.242
Samd9l	1111.51	1.00046	0.390005	2.56526	0.0103099	0.043596	yes	17.3579	4.55036	13.9204	6.02962	8.04151	10.4271	20.4107	1.346	2.26093	15.799	8.62917	2.40048	9.41881	2.36987	15.5777	9.6624	13.5468	25.2899	23.1464	12.3531	42.8046	16.4632	9.3059	12.0682
Ero1a	967.39	0.999494	0.289033	3.45807	0.000544066	0.00370303	yes	4.84591	3.79625	10.9683	9.45885	22.6066	17.6219	8.55678	19.7153	6.19274	14.6719	9.75302	13.8723	17.813	22.6921	25.8773	21.4799	16.2083	15.8073	25.9262	28.2589	49.3486	32.9599	31.2193	13.191
Gpx8	5537.41	0.998214	0.184152	5.42061	5.93975e-08	1.11636e-06	yes	355.613	254.389	188.134	340.884	182.613	367.879	336.349	214.053	341.421	427.482	313.97	270.503	292.943	188.099	556.486	833.867	542.942	726.778	431.847	585.709	859.802	448.746	408.497	541.262
Elf4	762.616	0.996964	0.389301	2.56091	0.0104399	0.0440674	yes	0.450193	8.36444	5.98358	2.44539	15.6047	2.94314	5.37562	2.96039	6.10134	6.03889	1.00229	11.2968	11.3113	2.30469	13.8151	6.27432	9.60357	10.6421	16.0662	9.33583	8.0297	25.8626	9.25181	10.3514
Gars1	2660.91	0.995616	0.19328	5.15117	2.58867e-07	4.21465e-06	yes	65.7284	35.4272	73.9546	36.0973	31.1688	33.7934	45.7637	69.775	39.4817	64.8504	57.2149	46.7973	61.1247	45.8979	70.6021	92.717	94.7424	77.1095	75.2273	112.051	93.0312	148.021	178.588	79.8848
Uqcrq	2207.25	0.99441	0.201361	4.93843	7.87523e-07	1.1401e-05	yes	184.684	405.922	225.028	260.227	201.843	368.887	506.217	394.71	257.904	417.376	152.704	363.516	298.559	300.804	548.896	551.922	584.093	434.227	526.297	502.397	1074.34	551.673	816.967	617.361
Cnot6	1652.41	0.994328	0.263691	3.77081	0.000162718	0.0013144	yes	13.6391	12.6201	9.86084	25.3135	9.27304	9.46889	20.1221	22.4082	23.0175	29.8799	13.1692	6.09834	37.7844	18.9378	36.8512	52.9291	26.4081	18.1922	38.7247	28.6275	46.6825	49.7133	29.392	38.8308
Sh3pxd2a	1119.19	0.991745	0.270062	3.67229	0.000240387	0.00185648	yes	3.76447	4.37307	4.02747	2.42246	0.52452	4.62518	4.84149	5.53412	5.62744	4.47571	3.83405	5.91487	4.65948	8.15047	15.6714	9.588	8.28793	9.3122	7.97642	7.416	6.80549	9.20359	5.87507	11.5529
Glrx2	650.271	0.990081	0.253759	3.90166	9.55349e-05	0.000830735	yes	41.5957	78.9025	22.0974	39.0636	28.019	22.8814	68.8696	62.574	20.8464	58.3573	27.5598	48.518	85.2707	32.5068	55.5723	79.9162	95.2902	89.3772	77.5709	75.2316	122.865	104.12	98.5952	117.977
Prdx2	6774.34	0.988899	0.133455	7.40995	1.26344e-13	6.01565e-12	yes	334.724	326.74	229.481	372.563	517.672	311.926	250.815	234.283	391.552	301.906	235.278	336.471	362.821	256.486	656.353	631.9	662.31	655.346	609.781	670.877	490.916	620.421	686.492	764.864
Arpp19	1008.98	0.988679	0.280575	3.52376	0.000425468	0.00300068	yes	133.177	105.55	114.914	133.469	16.8147	143.646	118.717	100.865	61.0681	76.2825	102.352	188.777	76.9012	150.077	201.954	204.816	205.39	201.178	173.753	175.244	463.685	198.794	229.513	148.714
Ube2f	925.973	0.988521	0.263398	3.75296	0.000174758	0.00139924	yes	49.1002	31.0143	57.5618	10.9681	54.22	15.6789	20.5202	34.3599	28.332	14.6097	22.3881	38.166	33.4142	42.9533	65.9898	64.4066	69.2727	50.2593	56.388	35.8866	112.147	60.9293	77.7675	56.0367
Ctsh	4574.08	0.984812	0.244508	4.02773	5.6317e-05	0.00052463	yes	207.033	97.3893	231.61	146.26	134.359	191.175	75.2947	151.479	158.05	93.0915	341.171	107.199	153.977	135.041	321.547	194.393	270.304	205.079	195.48	421.675	506.275	464.929	416.822	214.778
Sh3pxd2b	1544.21	0.983393	0.37435	2.62693	0.0086158	0.0377201	yes	5.56792	13.8472	6.95812	21.7037	0.552343	6.82759	20.3998	5.42747	16.1018	9.20541	1.3839	7.63048	11.4578	9.75586	22.8781	13.0025	17.2849	11.6402	23.0225	14.8849	17.3335	40.1272	17.6153	24.9422
Hdlbp	5622.48	0.982631	0.16915	5.80922	6.27643e-09	1.43981e-07	yes	48.6914	53.8692	39.6204	41.1348	99.2617	36.4932	50.0824	32.3531	49.9431	52.4924	34.6793	25.8441	30.2824	38.6829	79.5764	85.7796	94.2951	86.6075	86.3432	84.7819	104.86	134.356	79.3778	75.6282
Nhp2	1094.52	0.98233	0.216077	4.54621	5.46216e-06	6.59709e-05	yes	74.1762	26.305	69.6529	61.4599	88.6537	36.8582	75.6102	32.6672	51.9252	58.4657	63.5074	57.1719	60.5648	35.1159	91.5244	128.817	123.072	84.9417	77.2141	73.1744	141.802	117.854	176.36	121.127
Npm1	10907.3	0.982008	0.161445	6.08263	1.18224e-09	3.01556e-08	yes	427.334	333.349	388.406	584.296	345.55	381.495	551.528	357.017	353.327	468.517	386.849	420.383	562.643	396.211	945.987	1256.27	872.77	769.105	533.164	677.647	539.86	930.549	1258.28	790.119
Rbp1	4815.45	0.982003	0.273405	3.59175	0.000328467	0.00240853	yes	94.2186	80.7811	62.8505	105.412	17.8416	57.5282	83.8466	36.452	107.277	138.732	82.3111	64.0202	124.939	72.8604	152.223	198.746	155.515	345.207	92.6707	137.848	65.5571	107.502	174.612	212.802
Rfc3	446.5	0.980791	0.344375	2.84803	0.00439907	0.0217477	yes	31.2187	14.547	18.2572	21.1737	36.3428	11.1158	13.2595	15.0319	9.41629	24.2928	1.7663	17.8544	14.1192	31.7493	57.3091	55.5122	23.7086	26.0193	20.7406	18.8551	38.3002	49.9396	56.4974	24.6584
Tceal9	5976.64	0.979174	0.160258	6.10999	9.96347e-10	2.58447e-08	yes	305.625	340.969	304.257	316.341	321.082	287.724	325.452	135.881	417.221	278.709	351.8	388.884	283.177	317.955	585.873	799.269	530.893	620.232	453.843	610.439	903.408	617.837	598.642	565.652
Sec61g	5288.98	0.977442	0.142366	6.86568	6.61775e-12	2.46166e-10	yes	490.676	439.772	560.73	509.55	498.002	346.226	537.53	340.636	382.551	372.802	293.385	478.469	551.707	440.578	885.197	897.402	923.449	610.564	650.71	1001.54	1129.96	895.037	999.943	907.353
Tmem126a	940.769	0.977191	0.193939	5.03864	4.68847e-07	7.26883e-06	yes	52.662	107.988	66.2371	97.0453	86.4188	65.894	74.4698	88.5597	59.1912	84.5673	84.6093	31.1686	69.7547	48.7252	131.364	156.554	136.545	111.705	110.234	135.202	224.836	113.872	166.79	152.217
Prr13	2901.23	0.976286	0.218367	4.47084	7.79137e-06	9.07271e-05	yes	131.233	129.268	84.4842	253.018	66.24	133.053	135.096	108.267	209.908	174.85	104.437	78.4218	172.761	128.23	218.171	306.315	205.428	274.123	245.986	220.352	473.4	222.773	289.714	289.208
Mgst3	1355.54	0.975744	0.255634	3.81696	0.000135106	0.00112288	yes	63.9633	143.247	35.7272	47.1116	70.2017	50.7979	85.2486	69.103	70.1744	90.2736	34.8008	63.1879	55.5198	32.494	256.237	171.021	101.395	77.5879	92.6198	148.748	104.514	68.4151	102.683	160.106
Sdhaf4	623.71	0.973025	0.268191	3.6281	0.000285516	0.00213449	yes	18.9385	43.922	52.8533	110.63	65.1918	45.4	33.1072	27.5455	77.2069	90.914	34.5603	84.1569	85.8422	39.8389	114.574	177.619	110.344	124.863	89.1715	93.7723	152.443	90.7093	90.7036	106.003
Adam10	1862.89	0.972143	0.219225	4.43445	9.23071e-06	0.000105763	yes	21.481	12.4626	22.3462	10.5323	11.2831	16.376	22.2863	12.9319	14.0173	24.2622	10.9276	21.7057	33.6656	11.7872	24.7378	32.82	35.6764	34.8581	43.4548	31.3094	64.4705	34.5849	23.308	25.8844
Tsku	392.075	0.969842	0.34663	2.79792	0.00514329	0.0247085	yes	3.09257	13.0841	10.2601	4.11781	20.1575	8.28973	10.348	2.35465	1.8004	9.47283	2.7434	7.87931	2.97579	5.92746	6.66642	11.5329	18.0083	12.2558	14.4317	12.2468	17.6565	21.2743	15.0759	15.1737
Luzp1	1297.89	0.969098	0.317005	3.05705	0.00223529	0.0123056	yes	17.0889	14.5829	15.7269	19.2319	8.65035	9.22174	8.79571	15.1389	7.90362	23.5945	19.4111	3.96666	7.48866	4.2561	21.5126	22.9439	23.661	36.4173	15.3724	12.7438	64.0365	25.3453	16.4802	10.1511
Plod3	2952.93	0.96817	0.241527	4.00853	6.10972e-05	0.000563768	yes	17.2881	32.9672	43.5399	15.0659	86.5372	69.9255	52.4643	68.2011	58.5486	120.431	45.2511	40.1722	44.8699	45.8381	81.6362	99.5654	116.036	117.216	105.806	65.5968	70.0313	166.685	118.121	110.597
Sbno2	587.997	0.96494	0.237765	4.05837	4.94169e-05	0.000471839	yes	5.05052	6.75204	7.25612	7.76396	13.2118	5.11469	7.7818	5.6007	3.07361	8.0973	6.51219	11.1588	8.79111	6.41906	22.8791	8.68222	16.2439	7.42404	8.34275	10.8927	16.2914	18.0061	19.5049	15.7686
Bhlhe41	947.759	0.962613	0.336619	2.85965	0.00424109	0.0211226	yes	2.04111	7.72468	10.8734	6.8313	2.40347	7.73397	11.3837	3.3423	2.63312	9.05071	8.62205	8.03511	7.90758	9.60496	2.93373	18.3059	21.2497	22.3031	9.51325	6.38086	26.4897	13.4182	7.15596	12.355
Samd4	515.004	0.960849	0.345573	2.78045	0.00542828	0.0258804	yes	3.22285	3.55946	6.38638	1.34608	8.05754	4.08811	1.35242	3.5182	1.63556	6.80093	0.651168	5.87831	2.87027	2.8729	3.71349	8.84652	6.61666	2.73991	7.45673	4.83194	9.72654	13.3769	5.16068	11.0317
Mast2	557.574	0.960508	0.305064	3.14855	0.00164085	0.00952762	yes	1.19351	7.55884	1.83278	6.03465	3.02119	7.72536	2.99453	5.07752	3.93041	8.87348	4.53525	5.20104	6.76093	1.42137	11.6789	8.49004	9.64357	6.06908	11.5836	5.03731	6.35259	12.7188	13.0459	9.14248
Nudt21	1659.17	0.959329	0.178165	5.38448	7.26541e-08	1.33564e-06	yes	42.6332	36.5706	47.8907	56.6595	57.3974	63.0061	28.2933	33.3912	41.4306	49.3313	42.3342	33.3198	33.1864	45.061	94.1978	88.5027	88.0328	73.4767	100.578	78.1897	36.2302	101.363	123.483	84.4706
Pdlim1	2315.22	0.954103	0.267115	3.57189	0.000354419	0.00257766	yes	140.406	121.272	66.9326	96.5214	33.3977	84.6103	74.637	127.485	19.8085	144.173	83.7391	90.6595	86.3015	125.4	133.16	143.426	160.138	114.228	192.385	133.072	179.098	354.552	312.72	122.206
Memo1	1052.55	0.9536	0.249166	3.82717	0.000129624	0.0010832	yes	13.6111	15.0814	29.3924	47.4072	25.0293	39.8653	21.4971	80.8327	41.5329	22.0354	46.1596	30.2159	31.8001	34.8038	66.0691	55.444	64.9434	74.5697	81.2564	47.5967	35.6239	84.3829	99.9675	67.423
Nvl	791.217	0.952885	0.373536	2.55099	0.0107418	0.0451281	yes	4.898	1.36296	12.1023	10.0862	5.38169	10.7206	3.72774	3.4938	5.96539	4.19896	6.39421	22.0714	4.07775	11.2997	13.5673	18.2934	9.51366	9.14564	7.72504	10.1449	42.3177	11.5849	8.38733	17.3544
Atp5mc1	3279.92	0.952497	0.165288	5.76266	8.27997e-09	1.84414e-07	yes	278.886	291.737	306.57	309.383	458.461	368.289	438.664	309.64	256.425	305.008	304.28	449.354	265.437	395.866	547.681	677.545	705.015	461.121	492.315	577.485	1148.12	530.507	831.56	622.046
Dynlt1f	2436.46	0.951216	0.179828	5.28957	1.22601e-07	2.16024e-06	yes	203.841	113.998	286.827	169.222	244.844	209.536	118.189	158.392	150.02	124.999	146.526	270.003	162.249	166.197	293.22	415.729	346.914	228.897	374.677	320.102	541.866	365.041	356.408	294.185
Slc25a5	3338.04	0.950438	0.239898	3.96185	7.43719e-05	0.000664545	yes	75.9202	180.345	108.526	149.658	193.531	91.1309	189.377	304.162	103.206	169.038	114.254	115.862	81.1659	88.29	154.353	229.29	245.34	131.598	205.659	238.147	463.822	211.912	426.54	383.753
Tram2	2191.59	0.950436	0.22389	4.2451	2.18498e-05	0.00023039	yes	7.64714	7.5662	12.0898	16.6947	24.628	20.2558	20.1783	14.5883	16.0747	20.6955	9.3685	9.31076	13.9193	11.1139	24.5312	28.4277	27.8115	20.1878	34.5395	18.6254	56.6674	37.1754	17.206	21.0553
Plscr1	567.469	0.949335	0.358747	2.64625	0.00813893	0.0359853	yes	16.9519	3.64262	22.1625	26.9625	47.599	34.9664	8.51638	6.75005	9.21801	13.565	12.0998	16.012	18.9685	3.21315	22.2665	23.2483	29.1207	43.6048	21.6011	33.185	41.3459	36.7596	48.297	36.0421
Ostc	7292.89	0.94924	0.120608	7.87043	3.53434e-15	1.922e-13	yes	382.443	312.254	324.006	328.761	400.371	393.165	446.734	435.944	457.478	383.109	270.63	329.744	292.627	348.273	597.731	764.157	588.243	586.202	606.669	824.999	815.559	805.691	863.444	693.781
Cnn2	3654.18	0.945134	0.254345	3.71596	0.000202436	0.00159463	yes	114.601	112.572	31.5833	28.6245	66.5602	64.6617	69.2609	151.715	64.5129	91.8024	43.4058	47.4515	36.9628	39.5911	137.218	94.4021	166.612	179.546	90.6595	140.269	60.5078	190.456	158.946	131.625
Rbm15b	402.95	0.941508	0.32578	2.89001	0.00385227	0.0194392	yes	1.52321	2.49304	2.4224	1.37729	6.49376	2.0515	1.77715	3.52985	4.61492	3.1701	1.25554	1.71647	5.54094	0.404341	5.22048	5.71009	3.7201	5.47427	3.70962	5.1743	4.24243	9.40939	4.41601	6.20674
Eif2s1	2246.18	0.94133	0.245622	3.83243	0.000126884	0.00106493	yes	69.3024	41.2241	48.2945	37.9496	96.7469	52.0397	68.1456	78.7492	57.046	44.0309	42.194	49.5425	19.4286	27.0893	57.1986	140.436	107.772	84.6718	75.4152	68.813	174.352	90.3273	152.457	54.9693
Emp1	7978.37	0.941276	0.195733	4.80899	1.51698e-06	2.08619e-05	yes	64.9775	118.063	78.8007	112.824	149.514	87.7463	184.405	131.428	106.613	241.759	109.062	134.611	251.41	136.52	289.318	372.3	241.86	219.754	288.7	253.751	245.809	332.932	126.179	291.069
Prelid3b	989.734	0.941211	0.19311	4.87397	1.0938e-06	1.53778e-05	yes	40.7286	23.867	29.8578	26.3885	21.6052	41.4954	42.356	39.4017	34.867	32.4874	14.1538	35.5462	38.6052	26.9322	62.6333	43.6436	49.2786	59.2639	61.7562	47.4359	88.9614	78.6797	83.7338	52.5193
Rab13	572.99	0.93934	0.212539	4.41961	9.88792e-06	0.000112213	yes	24.374	25.5949	32.3759	8.83298	31.3197	20.2399	22.968	24.9701	23.8373	33.0466	23.4741	38.0742	34.7439	36.722	43.6399	80.6294	36.0617	42.7152	40.1982	55.0894	60.2179	80.8017	48.3481	41.7251
Rlim	4040	0.939031	0.154252	6.08765	1.14582e-09	2.94368e-08	yes	24.4021	27.2491	35.8089	22.415	24.2158	17.1298	17.5784	24.6725	29.3477	37.1298	21.082	18.5814	22.9098	14.3259	36.4682	40.1111	42.2593	56.505	43.6585	32.643	64.7628	63.5295	45.9502	45.0394
Cbfb	1516.52	0.93632	0.21977	4.26045	2.04019e-05	0.000216831	yes	16.4987	15.4139	15.6059	21.5959	29.9266	29.2537	39.3361	38.4626	36.0926	9.36776	19.6275	27.6821	30.3613	40.5742	58.018	64.5399	50.9887	37.9396	57.2595	39.5642	66.3218	55.3126	42.0391	43.9836
Serf2	12882.4	0.934835	0.115261	8.11056	5.03851e-16	3.03244e-14	yes	811.213	578.342	678.257	887.004	914.697	825.918	952.849	698.614	758.24	734.33	599.548	772.192	735.542	928.699	1544.96	1632.78	1353.63	1347.09	1365.91	1556.96	2019.17	1567.98	1361.53	1378.33
Vim	39829.7	0.934831	0.13479	6.93546	4.04915e-12	1.56038e-10	yes	761.474	935.96	787.603	1050.03	983.084	1300.8	1452.51	1068.99	1198.4	1466.13	856.749	1370.93	1497.28	1322.35	2616.78	2169.79	1898.29	1600.03	2506.44	2332.79	1835.35	3191.3	2130.67	2153.27
Mrpl42	1661.59	0.934411	0.265152	3.52406	0.000424994	0.00299932	yes	129.562	240.552	158.356	245.068	39.5987	134.247	266.589	163.962	198.359	158.373	161.999	105.403	199.374	154.855	271.132	330.979	313.553	234.117	233.669	237.976	807.093	238.347	328.614	263.616
Psme3	515.214	0.933305	0.349484	2.67052	0.00757337	0.0338447	yes	0.960194	17.8678	9.1166	4.9296	3.28042	5.70178	18.1225	13.5931	8.17119	10.2586	5.12378	11.4322	5.07343	16.6672	20.2555	12.2751	16.1723	11.684	23.6412	9.24536	11.8586	33.4922	19.8586	24.4967
Hmg20b	735.322	0.932395	0.285572	3.26501	0.00109462	0.00679019	yes	45.9051	25.5022	24.4955	4.51452	16.0994	37.751	22.2513	35.6216	18.1126	56.5364	32.9367	25.4918	24.3478	41.9197	61.7022	44.4528	58.0143	69.0843	58.2783	56.6265	20.924	83.8498	52.4798	73.8564
Syncrip	1943.03	0.929247	0.291771	3.18486	0.00144826	0.00858566	yes	24.3955	22.1251	27.5418	16.6721	1.53048	12.7624	36.6745	17.8269	20.8346	47.7346	23.1737	17.9265	24.5343	21.5183	48.1837	46.9019	28.2895	42.6231	50.4217	24.4305	52.2563	60.2832	45.73	41.4225
Rpl41	22535.7	0.928685	0.195218	4.75717	1.96325e-06	2.63232e-05	yes	2368.16	3528.96	2713.21	4809.61	1771.14	3095.09	4139.62	2530.98	2494.44	2825.01	2151.75	3639.05	5333.33	3909.6	8535.87	6824.71	6486.72	5594.63	5513.81	6972.88	2406.33	5994.86	7560.76	7076.08
Plec	4718.21	0.92866	0.271471	3.42084	0.000624285	0.00416696	yes	33.7911	52.5827	31.3276	17.0035	23.5029	18.6493	55.1625	26.4275	15.4714	29.7438	5.86841	17.8141	33.864	10.031	72.6008	43.72	54.4423	56.91	63.092	44.7444	32.4767	87.5076	31.5263	32.2863
Ppp1r14b	610.755	0.925349	0.30355	3.04842	0.00230048	0.0126191	yes	17.926	73.2424	53.0032	57.5301	12.7043	20.8902	71.0494	31.5775	26.8436	44.1361	23.4169	30.4412	77.9222	78.9114	125.81	61.9209	73.8247	49.0566	96.4453	64.0882	68.087	130.557	76.9492	119.753
Adam9	2192.65	0.924829	0.165573	5.58563	2.32851e-08	4.71555e-07	yes	16.0964	27.4465	18.5692	25.8002	36.6455	23.2968	15.4103	16.0517	15.015	32.6007	34.4573	24.074	24.4263	29.1996	44.7469	43.12	48.4178	52.8119	65.8527	47.4562	34.1443	53.247	33.1312	48.1108
Mrpl14	921.373	0.923683	0.171533	5.38487	7.24971e-08	1.33564e-06	yes	49.8748	78.0818	113.612	80.1524	130.529	82.3389	144.306	75.3767	86.0274	101.919	81.6413	134.236	114.56	76.6591	219.847	171.373	199.393	126.379	147.804	171.736	216.911	191.108	222.287	175.681
Bst2	2868.93	0.919744	0.316872	2.90258	0.00370108	0.018827	yes	154.096	110.583	163.953	427.291	171.841	104.862	135.388	163.455	114.229	871.481	179.246	110.259	189.049	183.896	301.724	239.117	244.162	368.821	531.187	750.815	589.952	455.067	376.799	306.912
Ywhah	4549.71	0.919447	0.210319	4.37167	1.233e-05	0.000137309	yes	118.379	44.9779	79.7175	106.937	131.044	71.5804	144.309	99.8862	118.729	122.048	196.456	202.666	115.83	187.488	180.631	267.347	204.404	158.556	271.086	168.413	304.652	273.762	305.766	273.274
Manf	3775.02	0.91927	0.18067	5.08811	3.61658e-07	5.75697e-06	yes	282.476	151.946	191.594	202.715	232.991	217.065	264.321	285.834	243.249	234.483	199.368	221.149	179.224	296.402	256.571	381.217	350.375	425.518	288.754	409.731	813.368	485.996	605.249	368.467
Eef1b2	9198.99	0.918065	0.168114	5.46097	4.73546e-08	9.10789e-07	yes	523.126	399.822	454.077	741.207	334.322	653.503	744.444	569.05	592.36	557.043	512.795	650.336	939.012	563.306	1562.88	1245.08	1069.9	1004.48	992.475	1276.6	601.505	1244.16	1245.71	1134.83
Gfus	618.244	0.916636	0.268011	3.42014	0.000625888	0.00417505	yes	8.92318	33.42	22.8984	39.1515	26.9638	11.5408	37.9496	19.9297	12.9658	15.4721	37.3409	23.1828	20.9097	43.2361	39.7557	54.0733	42.3146	66.0275	28.2492	50.9692	48.3085	53.3618	68.3984	33.3784
Ssr3	12765.6	0.912252	0.131621	6.93092	4.18105e-12	1.60543e-10	yes	194.648	168.329	233.969	169.188	138.765	225.071	157.933	217.336	272.969	179.377	235.381	210.502	155.911	201	240.331	364.788	389.269	473.203	352.492	383.301	404.498	418.237	420.701	354.866
Amacr	451.749	0.912055	0.346219	2.63433	0.00843039	0.037075	yes	0.699301	6.52078	12.4021	11.1024	14.4801	15.3177	12.3237	2.83504	8.56431	12.0299	9.69281	4.88987	9.1136	10.2823	14.5671	18.0141	11.2945	10.443	11.7349	19.022	36.5862	17.7699	20.133	16.1846
Fkbp10	4236.77	0.911365	0.173515	5.25236	1.5016e-07	2.59463e-06	yes	65.7774	75.4174	82.8777	53.8896	99.692	118.986	79.1902	76.3745	58.4199	123.212	72.701	68.7658	66.1945	71.6277	125.488	92.1855	142.895	192.064	127.218	157.578	74.7294	258.207	204.967	155.686
Hnrnpa1	3572.56	0.910845	0.292072	3.11857	0.00181734	0.0103725	yes	50.9397	102.888	107.47	116.482	5.5532	179.155	97.1084	94.4964	101.075	106.819	100.793	145.255	145.267	80.5275	172.178	160.918	204.979	163.146	159.949	147.791	355.135	248.173	194.104	164.179
Ppp1r18	564.145	0.908616	0.295457	3.07529	0.00210296	0.0117095	yes	7.51599	34.7444	22.3688	21.8128	12.9335	8.15717	8.72965	20.4389	9.13918	14.3887	8.31213	39.1191	15.8442	16.3402	37.9454	18.2792	39.8626	37.105	41.6688	32.241	12.7493	55.1555	24.5812	30.4131
Tceal8	4306.87	0.908171	0.152879	5.94047	2.842e-09	6.85729e-08	yes	83.4641	152.283	186.385	195.9	225.719	182.75	253.737	131.838	189.379	162.839	174.435	174.183	172.885	227.953	273.638	477.816	268.12	365.077	287.668	310.525	379.716	341.4	384.188	334.753
Reep5	9539.34	0.906862	0.141413	6.41287	1.42809e-10	4.31705e-09	yes	402.825	373.26	329.149	217.722	424.33	273.657	336.336	232.184	238.471	242.252	230.864	369.202	265.147	296.967	618.086	551.161	446.506	473.772	532.978	675.701	725.741	562.947	619.174	534.687
Metrnl	732.133	0.903425	0.327631	2.75745	0.0058254	0.0273717	yes	27.2522	36.0286	9.97785	63.4105	28.3871	17.63	31.5162	30.5563	16.3212	22.1856	16.7732	32.8123	80.9062	41.9902	52.8838	48.0149	32.7779	13.5821	88.7646	55.4946	83.592	103.007	59.293	91.1551
Slc35b1	1791.21	0.902046	0.198713	4.53944	5.64035e-06	6.77411e-05	yes	43.0937	110.837	101.641	49.0186	35.9118	52.2262	93.7739	41.9233	74.2947	70.5195	56.6686	76.9286	48.0218	46.7917	99.2235	88.6816	132.544	138.287	115.094	125.974	141.553	98.2598	160.236	118.888
Lgr4	1163.94	0.900296	0.291121	3.09252	0.00198467	0.0111435	yes	5.87865	8.07596	5.2018	11.0155	4.4217	10.2285	24.2011	15.5722	13.4404	10.7491	9.69962	6.66297	8.12571	16.9303	13.4908	23.9592	17.844	19.0923	25.4098	9.55505	39.4522	15.8922	8.30838	32.8115
Morf4l2	10892.6	0.897707	0.140286	6.39912	1.5627e-10	4.66329e-09	yes	234.308	199.37	265.097	240.408	289.988	324.021	332.082	214.161	406.331	353.481	315.483	285.654	198.297	338.629	435.682	595.306	466.789	515.022	518.84	485.49	670.936	621.764	662.549	457.41
Rab11a	4411.07	0.897425	0.159011	5.64378	1.66354e-08	3.46049e-07	yes	289.375	181.968	210.481	206.045	214.711	123.467	155.875	225.992	142.645	113.138	156.218	128.841	198.941	189.306	315.503	357.71	342.353	373.624	302.641	247.291	314.579	400.714	490.852	309.76
Erp29	2638.13	0.8961	0.164465	5.44856	5.0778e-08	9.74882e-07	yes	142.492	102.768	91.2073	85.6443	102.164	153.58	52.2513	143.901	86.3647	109.794	104.938	92.9479	113.688	83.6965	182.994	159.631	190.767	251.532	140.924	215.466	147.378	230.662	251.442	217.622
Ugdh	7288.24	0.895002	0.244597	3.65909	0.000253117	0.00193274	yes	93.122	91.5994	229.876	199.209	72.8706	85.8178	113.671	80.3799	93.0126	197.989	197.248	106.175	190.993	140.679	193.995	140.827	291.83	127.818	415.216	172.296	381.148	456.663	262.581	156.214
Igf1	18015.2	0.89194	0.274007	3.25518	0.00113322	0.00699724	yes	170.959	141.415	193.225	353.996	99.8948	304.887	421.193	59.6009	220.528	276.547	277.121	130.834	294.325	278.435	536.33	678.36	611.013	639.449	344.287	272.645	517.941	266.746	159.78	386.009
Eif4g2	10161.9	0.891929	0.14019	6.36231	1.98747e-10	5.80159e-09	yes	72.8327	163.307	150.858	159.64	140.302	80.2894	161.26	158.157	98.4671	149.937	113.183	90.534	104.519	92.5766	203.467	277.427	203.882	198.576	219.996	210.467	241.906	315.059	192.499	278.16
Fam136a	660.754	0.890629	0.310403	2.86927	0.00411426	0.0205845	yes	29.0694	23.6596	44.9485	11.1874	38.907	11.0973	11.6632	23.9009	7.85104	18.1603	26.2112	25.26	10.6978	13.3772	27.5455	58.2928	25.5523	22.6199	31.7418	25.9711	92.5654	30.0172	38.1526	38.4115
Nln	436.316	0.886446	0.348421	2.54418	0.0109535	0.04582	yes	6.4728	5.45586	6.2157	13.1215	4.4534	10.2501	2.23422	6.3788	2.86446	10.5112	17.271	1.32401	11.3039	9.23489	10.6588	13.0732	7.56802	16.8993	17.2518	19.3179	15.8134	10.6902	20.5438	12.3929
Serp1	6515.15	0.886355	0.183696	4.82512	1.39918e-06	1.93913e-05	yes	43.2946	37.1155	68.4918	57.5411	83.4194	44.786	47.2178	81.2086	88.5487	86.1824	72.1488	66.9691	35.2096	76.7552	65.2966	111.207	104.307	107.572	79.926	121.75	166.211	166.637	148.417	117.929
Mrpl45	512.384	0.884036	0.267998	3.29867	0.000971452	0.00611108	yes	3.79756	8.3625	4.97487	3.55732	14.0447	8.14089	13.8014	12.1534	17.8964	12.8721	7.70659	12.5374	11.0475	9.22731	15.9049	16.7206	15.8505	23.0857	12.7461	13.7781	35.6213	15.8177	20.512	15.2361
Mrpl54	1196.97	0.884017	0.189407	4.6673	3.05184e-06	3.87833e-05	yes	161.603	88.6835	69.4081	157.031	214.404	142.204	133.287	197.778	131.738	184.174	97.5621	113.108	120.917	148.002	265.453	274.627	260.103	209.745	195.018	220.662	434.972	226.184	256.908	262.293
H2aj	712.947	0.883395	0.225242	3.92199	8.7821e-05	0.00077307	yes	19.411	44.6002	16.548	34.2892	51.5255	31.6618	28.5233	50.1124	37.6872	16.6785	19.4095	34.0992	39.3079	22.1227	54.62	64.5815	74.6887	79.3069	37.6355	52.591	70.6667	35.9121	62.0792	58.2362
Tmf1	1584.06	0.883319	0.249487	3.54054	0.00039931	0.00285187	yes	11.6992	13.385	17.8298	11.8878	13.5196	9.83085	13.573	13.8159	13.635	10.8614	8.84347	13.0077	12.5261	9.44195	20.6133	24.4306	14.5475	16.73	18.7179	11.7165	72.9968	15.2593	16.0689	18.5272
Capza1	4046.91	0.878973	0.13342	6.588	4.45778e-11	1.47852e-09	yes	52.398	63.0365	47.011	59.8945	82.6541	56.5261	69.0932	47.9023	57.3638	53.1959	59.6338	73.4244	49.3015	54.3564	109.118	126.254	124.181	101.946	89.7242	74.6227	146.455	108.645	134.074	86.2608
Tmem263	5629.51	0.878956	0.269462	3.26189	0.00110671	0.0068454	yes	86.1115	44.064	99.7423	53.4511	37.768	83.1949	96.2173	66.2204	104.503	50.0396	67.9885	72.4868	55.3227	67.1191	75.958	178.779	82.0378	78.9684	91.435	96.9919	403.276	132.014	100.995	71.133
Tspan4	3046.27	0.878912	0.288389	3.04767	0.00230626	0.0126378	yes	87.5331	191.802	105.768	110.752	7.71755	108.126	193.669	94.1123	91.8087	158.829	159.089	123.73	141.195	102.145	350.859	218.633	217.425	246.548	183.691	209.309	129.34	138.7	284.583	260.707
Cdk7	1252.88	0.878329	0.164559	5.33746	9.42559e-08	1.69423e-06	yes	41.2642	27.1335	45.3524	18.8437	37.0369	37.141	35.1195	38.0297	33.7831	26.8038	37.7915	23.5431	32.0188	45.7433	53.9639	61.464	66.848	48.6627	62.8163	53.0565	85.8519	65.7262	54.1089	91.9876
Timm10b	1418.14	0.877912	0.146337	5.99923	1.98252e-09	4.87127e-08	yes	148.513	196.397	122.69	158.793	190.58	167.395	218.459	239.564	202.207	177.029	187.896	195.065	187.164	189.428	310.205	352.296	324.186	272.29	249.375	330.958	517.051	317.299	433.903	310.32
Actr3	5443.98	0.877682	0.205308	4.27495	1.91178e-05	0.000204196	yes	71.4824	86.7744	63.7211	103.127	73.7013	89.7784	167.105	137.708	117.839	194.776	109.271	132.421	46.6848	132.313	119.083	248.281	157.201	182.775	184.617	166.17	253.862	245.213	290.143	184.869
Eef1akmt1	686.482	0.876217	0.277146	3.16157	0.0015692	0.00920135	yes	56.1529	47.738	35.7546	35.5853	29.906	29.1747	79.1118	102.465	31.7912	29.6013	14.9099	36.6525	46.9076	105.283	95.8836	105.211	94.7723	63.5814	89.7015	105.138	61.9301	83.5459	112.567	92.2032
Edem1	1224.68	0.87618	0.293719	2.98306	0.00285382	0.0151953	yes	9.81628	5.93478	14.7736	15.5403	28.5908	9.64583	10.1666	3.93078	10.5083	4.45318	7.5104	9.64089	21.3084	7.72114	21.2265	41.2609	16.6076	10.0327	19.6989	27.1302	17.396	22.6952	13.2854	22.5241
Ube2n	3102.25	0.875653	0.162664	5.38322	7.31655e-08	1.34216e-06	yes	179.938	115.928	146.187	173.723	118.819	159.745	201.311	250.961	140.951	172.38	102.293	184.671	130.251	130.323	205.537	363.939	266.857	264.035	292.16	199.635	453.794	310.234	321.913	262.732
Lsm6	1275.71	0.875141	0.241004	3.63124	0.000282068	0.0021159	yes	60.8773	87.035	41.2014	102.173	106.979	70.7413	168.875	104.387	49.3991	81.6959	55.1405	70.0788	95.947	46.7309	130.435	178.155	120.658	78.2029	107.534	116.38	301.238	145.786	158.536	165.801
Anapc4	1683.54	0.874419	0.216447	4.03988	5.34792e-05	0.000502563	yes	20.7676	37.5308	49.5745	52.881	16.4599	27.0497	32.0405	34.5712	28.4234	24.2117	36.2471	35.7842	35.1733	51.903	61.898	87.6205	57.7603	34.9434	40.6252	68.1983	102.151	76.7277	50.4852	63.3056
Sulf2	2734.13	0.873648	0.237913	3.67214	0.00024053	0.00185648	yes	23.0465	25.6384	28.1798	41.9594	18.0979	63.464	19.0809	22.9947	11.6233	69.8492	31.2109	38.8764	48.1377	43.5527	50.6156	43.1218	69.4844	84.1823	72.2738	60.0969	63.2544	78.4962	54.2061	77.6181
P4hb	34003.2	0.87238	0.113105	7.71298	1.22912e-14	6.45471e-13	yes	517.878	400.219	566.775	416.853	519.9	630.269	562.042	564.006	591.24	615.082	714.804	574.872	513.986	606.434	972.594	1080.51	904.817	1249.18	854.164	1090.62	732.941	1302.87	1212.89	1028.52
Ak6	2431.33	0.872269	0.184946	4.71635	2.40109e-06	3.14461e-05	yes	169.273	72.5115	74.0324	116.622	112.534	121.657	120.203	140.444	110.646	89.7993	75.964	54.5257	82.9969	132.017	151.2	268.181	196.946	162.543	191.196	166.072	243.389	197.931	227.962	164.993
Map4	3805.4	0.871296	0.206088	4.22778	2.36012e-05	0.000246432	yes	23.1059	30.1635	37.7903	30.2289	52.498	21.1953	16.5123	35.5789	26.4642	45.2926	20.797	34.4056	70.5372	42.3144	64.4708	50.9389	64.7451	71.295	79.6867	49.4502	32.3541	115.019	70.071	54.0008
Plp2	5599.03	0.867953	0.137106	6.33052	2.44341e-10	7.01775e-09	yes	258.331	238.982	189.984	211.888	310.607	430.693	218.64	255.046	294.596	272.11	232.118	295.573	240.887	199.17	385.929	433.655	488.211	420.422	496.036	594.845	355.425	624.101	552.997	511.343
Tmem14c	2259.53	0.86634	0.162557	5.32944	9.85176e-08	1.76492e-06	yes	111.285	122.655	130.421	156.203	188.398	160.787	73.7591	190.75	194.539	187.232	139.368	128.137	138.98	94.3323	278.94	259.522	248.005	257.568	260.092	271.959	147.092	269.066	353.302	317.614
Epb41l3	1506.81	0.865913	0.211977	4.08494	4.40887e-05	0.000428216	yes	16.402	9.72552	29.2434	14.6307	36.7589	29.9565	11.4579	24.1028	9.72496	25.2044	27.2596	15.7923	30.6134	20.1136	35.1044	36.4326	34.4835	43.8183	39.924	26.3166	50.594	55.6809	33.9693	43.0186
Pigs	1761.95	0.865254	0.242687	3.5653	0.000363435	0.00263073	yes	20.064	38.7157	33.1617	33.7141	35.6999	27.8952	34.0785	82.8906	29.5481	27.1693	38.3316	23.5442	7.85258	38.4786	82.0069	44.9874	53.7742	96.6525	64.3141	70.4946	31.9006	73.0225	54.1947	50.3404
Pkm	8570.84	0.865254	0.193767	4.46542	7.99107e-06	9.275e-05	yes	124.477	225.165	177.584	131.124	300.194	156.266	104.97	314.4	138.756	231.984	158.706	167.399	112.786	116.759	259.049	181.305	348.656	298.685	190.447	265.679	356.49	510.648	484.672	327.098
Ly6e	10523.6	0.864611	0.25029	3.45443	0.000551449	0.00374615	yes	411.831	395.35	221.937	521.672	94.4424	185.177	227.019	169.642	184.223	662.258	274.431	299.716	321.857	308.654	616.967	308.203	426.369	488.045	559.979	948.048	473.091	551.333	638.846	654.87
Snap47	1831.03	0.864132	0.226436	3.81623	0.000135506	0.00112533	yes	67.9573	44.917	75.2004	27.9644	11.665	50.3555	32.9516	53.2511	36.3132	60.2455	41.579	55.3605	42.3094	71.0063	85.4879	101.12	91.6701	139.145	61.8115	87.9075	77.6277	87.3942	81.1286	80.2709
Gtf3c6	795.859	0.862644	0.260748	3.30834	0.000938502	0.00593517	yes	44.5821	43.6884	62.4271	36.7443	48.9933	52.2062	29.6036	37.5214	15.2313	55.0966	29.1948	60.1961	45.2192	52.1589	37.1783	84.9654	86.4266	69.5069	40.3802	53.9763	187.257	61.4765	90.9163	87.484
Setd5	1693.79	0.862177	0.199081	4.33078	1.48581e-05	0.000161928	yes	23.9532	24.5469	36.9609	23.275	9.01085	25.5422	20.0869	40.8909	19.283	22.1908	27.0204	30.5479	49.6747	24.8593	53.0855	49.9168	38.3341	47.7925	57.7609	48.0091	57.6514	67.9928	37.2728	44.2405
Cdpf1	371.835	0.860532	0.306361	2.80889	0.00497133	0.0240743	yes	10.7683	13.7644	36.9692	13.1208	38.5687	35.6744	41.131	12.6508	11.065	32.586	21.6298	33.232	13.0873	11.2161	19.3409	73.3787	37.3708	52.7613	25.1483	40.87	47.9913	38.8107	48.7126	38.8975
Fuca2	709.128	0.859644	0.338045	2.54299	0.0109909	0.0459404	yes	22.6972	45.8099	40.7746	10.1907	25.098	9.4234	10.9705	23.4892	19.5306	8.28988	13.1615	26.9318	55.6706	40.7379	39.0343	21.1137	55.1744	114.005	46.3085	28.4871	30.5439	27.8075	42.4151	63.4715
Mrpl57	751.68	0.858979	0.16586	5.17895	2.23135e-07	3.71257e-06	yes	57.3959	83.7403	78.2171	79.3212	79.4465	44.8255	74.4512	100.707	83.8612	104.435	109.993	53.9884	67.7798	88.0145	118.524	147.993	136.493	119.486	117.16	117.94	178.508	150.67	190.759	174.745
Tmsb10	17681.3	0.858592	0.172648	4.97307	6.58994e-07	9.77813e-06	yes	2282.44	1852.83	1850.59	3156.81	2109.06	2088.8	2667.14	1452.67	1790.52	2676.08	1378.02	2058.6	3103.33	3010.99	3427.08	4520.53	3559.63	4392.9	2645.09	4251.88	6942.19	4048.86	3866.17	3809.46
Sra1	3149.36	0.856162	0.163299	5.2429	1.58069e-07	2.71376e-06	yes	304.585	200.022	150.811	192.583	230.013	199.392	177.268	157.778	301.247	250.048	193.411	214.257	155.566	118.238	343.97	399.213	387.299	338.475	304.341	379.429	527.082	383.887	362.967	328.306
Noct	516.782	0.852404	0.337402	2.52637	0.0115247	0.0476959	yes	7.50604	5.0855	1.42128	6.69932	3.42833	2.22499	11.0753	4.30531	16.9144	8.13887	7.36478	11.0731	3.52813	3.40893	9.93745	14.4725	8.31589	8.79039	18.2947	10.7562	7.12419	18.267	12.4518	15.5603
Prdx1	13797.9	0.848675	0.132145	6.42228	1.34247e-10	4.0974e-09	yes	444.767	632.423	560.672	488.406	631.704	622.037	785.977	380.948	601.684	514.724	441.085	493.858	616.941	618.588	843.479	1362.28	1004.63	936.892	994.918	864.016	1299.85	863.926	1135.09	929.695
Snrpe	2216.23	0.848482	0.172027	4.93227	8.12805e-07	1.17353e-05	yes	487.618	248.763	341.751	318.883	181.102	234.543	455.609	411.836	336.631	342.123	284.171	518.275	438.27	420.275	757.503	604.01	744.681	548.427	580.867	560.299	605.411	655.797	832.457	711.2
Prep	940.719	0.847681	0.309361	2.7401	0.00614199	0.0286083	yes	1.45313	2.19882	3.09041	3.89763	5.68521	2.08077	1.17314	8.56093	2.1003	2.6323	5.32923	3.47397	9.27495	2.83874	3.73474	4.50475	6.07682	7.21797	9.9411	4.74054	4.29398	9.55859	11.828	8.14339
Rars1	1429.39	0.847169	0.234922	3.60616	0.000310756	0.00228806	yes	18.2611	30.7561	31.1984	18.6802	30.7061	19.4435	63.6214	25.9383	52.1184	36.0855	38.2868	42.5613	21.3565	33.663	45.8804	68.9563	46.7844	54.0091	41.3162	53.7328	95.5169	47.8972	97.554	45.9513
Rbm3	10269.6	0.847046	0.149148	5.67923	1.35301e-08	2.88167e-07	yes	417.589	451.284	422.172	344.705	380.202	472.179	553.818	368.158	381.242	659.717	290.622	509.568	418.199	519.847	839.058	938.713	925.587	564.171	533.223	882.457	587.41	842.539	1099.52	840.958
Rcn1	8572.96	0.843464	0.174774	4.82604	1.39275e-06	1.93271e-05	yes	127.632	107.096	183.179	107.192	289.877	205.059	100.227	176.974	210.627	125.662	197.16	160.266	103.285	146.775	211.349	266.032	194.09	309.014	250.756	328.515	367.303	397.037	313.652	279.564
Pfdn4	292.764	0.842651	0.300678	2.8025	0.00507074	0.0244258	yes	13.0171	34.1674	13.4004	18.7706	19.7773	11.3389	32.9556	5.9121	22.6963	17.0088	16.8588	12.5148	33.866	12.833	34.2187	31.5426	20.377	39.4619	20.8104	29.2542	68.3831	26.6166	36.0026	36.9389
Sec23ip	1325.6	0.842304	0.226244	3.72299	0.000196876	0.00155426	yes	14.4267	12.0324	19.7039	12.9949	23.1699	11.3567	14.5001	6.62676	9.32546	14.5143	18.7222	12.9923	6.09143	12.0203	15.9032	21.3258	25.2204	15.6294	23.9942	19.839	49.502	27.6426	22.9364	23.0131
Myo1b	831.592	0.840568	0.299634	2.80531	0.00502675	0.0242578	yes	7.35133	9.43406	6.75908	2.21253	8.62829	12.2138	4.20822	8.45815	6.89896	12.9937	6.33127	13.6526	25.5025	3.87801	12.8216	15.9782	15.0812	14.9951	22.8588	10.7492	29.6916	18.6757	14.7025	10.9388
Ostf1	2938.6	0.838979	0.155816	5.3844	7.26852e-08	1.33564e-06	yes	144.209	98.7723	99.6485	100.57	242.397	157.973	131.701	91.6514	152.268	138.472	122.151	154.007	124.72	114.789	195.9	244.593	273.408	223.421	248.674	170.37	305.305	282.481	297.058	197.671
Nras	2170.26	0.838222	0.288396	2.9065	0.003655	0.0186452	yes	27.8514	20.472	28.3164	26.7361	75.0838	38.5229	21.7746	24.1879	25.0285	13.5615	22.0385	8.11968	14.5017	18.845	28.6675	48.1707	43.4629	31.3827	40.1904	20.4593	108.942	55.0874	54.8885	39.0481
Ube2a	1086.09	0.836735	0.22182	3.77214	0.000161855	0.00131062	yes	40.889	43.7669	37.8427	47.7455	31.545	42.396	106.114	46.776	70.1466	49.2139	41.4835	28.418	66.584	46.7875	110.053	74.1445	90.6595	56.8144	97.5258	85.7032	46.3209	107.836	124.996	123.069
Dctn3	1313.77	0.836662	0.16618	5.03467	4.78679e-07	7.39984e-06	yes	97.3612	88.5435	108.035	56.389	111.198	55.706	70.9813	85.5817	75.7806	78.8338	53.8835	75.5046	77.4187	59.2094	125.323	90.139	151.813	131.889	130.245	137.515	231.635	120.934	151.426	136.352
Tmem164	439.2	0.83613	0.280907	2.97653	0.00291527	0.0154305	yes	3.3201	4.14277	3.4255	4.81629	12.7168	3.01475	5.56663	4.73912	3.98061	10.9983	3.19131	5.15834	2.70664	5.08307	13.5293	6.93729	7.08807	9.28683	7.72855	8.65148	3.84887	15.7479	6.20725	15.4554
Actr2	2652.37	0.835613	0.28515	2.93043	0.0033849	0.0174843	yes	23.737	39.8206	24.6244	26.3981	44.5883	23.5135	63.9329	37.0903	30.6093	39.2942	30.9585	23.5106	35.7414	44.374	39.9605	73.1882	54.3905	26.4374	45.9609	27.1405	214.321	56.5819	43.7535	41.9117
Myl12a	11511.7	0.83513	0.135695	6.15447	7.5327e-10	1.99747e-08	yes	716.764	698.833	630.324	814.783	998.327	669.584	784.852	593.687	745.54	720.368	647.566	789.439	657.711	666.497	1033.97	1553.7	1272.95	1258.91	868.153	1115.91	2154.77	1318.24	1367.66	1149.29
Uso1	1411.05	0.834867	0.299789	2.78485	0.00535526	0.0256006	yes	16.4991	40.4332	11.3109	23.2565	2.47306	16.1082	45.4913	24.8661	25.3754	26.8345	11.8461	29.0558	28.4404	29.6294	41.4033	53.7522	33.0217	32.329	24.1958	41.9541	64.5441	56.2176	32.1219	52.055
Tmsb4x	29831.4	0.834788	0.208825	3.99754	6.40039e-05	0.000586046	yes	2850.19	2343.92	2365.35	4469.2	1379.38	1699.03	2687.98	1363.66	1224.81	2689.92	1671.58	2346.46	4440.01	2459.73	4141.59	4547.79	5821.39	4996.82	5092.94	3167.73	6155.25	4105.58	3058.05	3491.25
Commd3	2464.75	0.834311	0.220378	3.78581	0.000153207	0.00125248	yes	206.818	139.98	169.641	102.629	71.5223	211.138	307.909	213.761	101.226	154.934	115.377	178.813	91.6143	201.194	222.694	301.725	286.538	299.006	301.248	248.609	495.519	212.073	292.419	274.002
Ctnnbip1	481.109	0.833005	0.294076	2.83262	0.00461687	0.0226883	yes	34.5071	5.05897	9.41707	10.9409	24.1716	13.7525	7.48053	20.4005	13.646	9.20396	8.50668	12.7114	11.0931	14.9746	26.1182	11.8894	21.4633	35.0519	20.4818	39.8569	20.8296	26.5879	19.2223	34.0707
Adamts5	5395.07	0.832953	0.246133	3.38416	0.000713967	0.0046896	yes	10.7403	22.9651	34.1652	29.6163	8.17913	30.5626	35.0386	24.6106	21.1551	20.0113	18.6155	9.73931	28.4	15.4509	34.956	44.1697	47.0172	17.8842	39.4501	35.9745	60.4828	69.4114	19.9092	36.0625
Nutf2	1223.15	0.8323	0.267056	3.11658	0.00182964	0.0104371	yes	94.1717	82.7841	15.5713	64.6717	88.0254	102.856	115.456	87.5046	130.249	53.7346	86.1227	43.4473	47.0671	56.45	87.5692	204.978	106.599	156.931	106.265	101.584	230.594	127.46	139.391	128.34
Vcl	1858.5	0.830304	0.277942	2.98733	0.00281424	0.0150144	yes	10.8822	11.1159	11.3185	10.032	42.9654	10.7801	15.1729	30.5769	8.00203	33.6621	8.77608	15.7808	12.4443	9.83899	27.4669	35.957	34.3069	17.7897	31.462	19.3219	13.6569	66.0685	28.626	22.5269
Lrrfip1	793.799	0.830123	0.328867	2.52419	0.0115965	0.0479109	yes	18.2288	20.07	4.8509	3.50772	33.6949	6.19254	9.52351	32.6388	17.2468	18.9401	6.49429	14.8362	7.28311	24.1806	19.4543	19.1459	31.1157	31.8904	25.2982	11.799	38.4225	39.4586	36.1844	26.3536
Tmem258	3063.12	0.829951	0.145337	5.71051	1.12636e-08	2.45257e-07	yes	312.422	312.66	374.834	437.945	407.851	318.028	516.277	363.238	436.463	294.228	239.839	298.599	519.012	408.48	578.921	639.998	612.987	536.335	588.789	724.071	898.831	685.909	710.088	787.94
Ppil1	583.027	0.829282	0.284904	2.91074	0.00360577	0.0184536	yes	19.3584	27.8373	21.3201	5.89164	55.7866	10.5957	20.046	18.2312	8.99846	26.3131	24.2152	31.175	17.4109	31.0955	36.0392	37.2037	27.3178	61.0403	29.6064	36.5713	38.3999	63.8479	53.7915	23.7016
Zfp414	896.62	0.828849	0.326496	2.53862	0.0111291	0.0463736	yes	64.4922	37.4791	45.1698	72.4171	80.3508	35.3004	22.5658	117.288	23.0783	35.1601	45.382	33.4073	16.3016	7.95966	74.0445	55.4269	57.9361	120.49	29.6437	99.3768	81.8404	113.328	78.8461	104.813
Ap3s1	1673.92	0.828276	0.184514	4.48897	7.157e-06	8.40712e-05	yes	29.0368	82.0074	47.5751	71.1892	74.9969	38.8094	31.2706	41.7572	59.7389	78.12	35.453	60.3665	60.6104	93.0361	106.194	122.564	102.403	97.0643	108.373	92.5178	99.2538	107.952	87.0132	114.142
Clint1	951.402	0.827002	0.205668	4.02105	5.79397e-05	0.00053741	yes	14.0455	4.98508	12.1954	10.6739	9.65264	13.6298	11.9785	9.10356	23.116	14.4635	14.1335	9.26503	15.5784	11.3612	24.1652	22.5288	25.6769	15.5122	26.7321	21.1969	22.7978	32.1621	14.0237	24.1439
Erlec1	1039.11	0.826783	0.280936	2.94296	0.00325088	0.0169063	yes	13.5479	51.2681	22.3021	30.312	4.08283	17.453	25.6389	28.5659	25.6101	17.5511	19.8322	32.9899	27.3227	9.66054	41.4901	71.8576	26.1218	40.461	37.6373	47.7934	33.0889	44.6321	31.3517	46.5281
Eef1g	11761	0.825125	0.140044	5.89191	3.81757e-09	8.98848e-08	yes	306.824	228.392	274.396	288.194	227.507	274.856	352.325	281.861	414.373	333.932	360.494	335.334	413.25	393.466	614.741	659.227	545.331	534.863	424.833	562.912	437.232	686.866	781.765	559.384
Plxnb2	2418.28	0.824695	0.24977	3.30182	0.000960583	0.00605337	yes	48.7056	60.3968	17.4615	58.324	23.5084	42.8341	122.275	50.0681	80.1984	90.4662	44.3122	48.3012	94.082	70.8374	165.14	111.14	119.432	98.991	107.562	98.147	63.5814	126.421	78.9296	140.959
Lsm5	593.052	0.824401	0.251056	3.28373	0.00102444	0.00640306	yes	71.3543	96.0762	136.281	163.282	36.7894	91.8463	155.674	130.64	50.5159	61.0629	63.652	68.7941	135.206	137.007	149.313	213.934	175.541	121.727	154.332	156.166	230.72	201.558	228.701	169.674
Eif6	2323.63	0.824209	0.163387	5.04451	4.54683e-07	7.06969e-06	yes	81.9802	69.9178	100.098	72.4463	53.9533	56.7277	71.6377	105.356	77.491	120.373	76.5305	85.7709	73.0681	85.0892	99.8336	149.346	150.172	119.906	139.292	103.199	192.056	132.16	230.833	127.661
Gusb	1784.66	0.823828	0.233835	3.52312	0.000426492	0.00300395	yes	28.7074	17.0556	42.2898	36.718	92.5911	40.0845	10.9663	29.8006	23.5263	35.2616	43.1884	42.2627	21.2336	41.204	52.3979	63.4064	64.1353	66.9445	78.9473	71.9853	61.3965	58.0015	68.4013	57.968
Ube2l3	3304.46	0.823126	0.182984	4.49835	6.84844e-06	8.06235e-05	yes	110.322	81.0608	130.758	76.048	250.214	101.413	142.758	114.522	73.3726	171.516	117.579	95.0239	136.51	127.539	173.776	217.697	246.811	220.373	144.521	191.807	355.872	218.929	225.663	197.886
Vps29	2981.3	0.822518	0.164517	4.99959	5.74529e-07	8.68115e-06	yes	151.133	113.101	124.145	199.097	192.302	142.438	198.01	141.62	141.304	164.12	132.308	198.141	126.815	165.63	260.762	261.939	229.699	228.876	261.711	222.851	552.387	245.114	259.34	282.231
Lmna	8195.18	0.821586	0.208628	3.93804	8.21489e-05	0.000726511	yes	128.945	195.513	147.624	129.778	229.233	98.8677	119.812	135.2	115.347	253.477	129.382	157.538	85.7781	143.199	215.67	188.851	164.428	173.722	358.717	168.443	568.324	371.73	249.618	184.379
Adgrg2	899.683	0.821166	0.315846	2.59989	0.00932526	0.0401534	yes	9.35278	14.253	9.93954	5.47627	16.7257	13.8171	4.92866	9.18786	7.80526	19.1593	9.44125	0.879624	7.25076	8.46328	11.7241	12.1433	13.6855	12.3422	29.7112	13.2607	9.52294	37.2188	17.4349	21.2976
Ttc13	526.328	0.820977	0.261463	3.13993	0.00168986	0.00978035	yes	13.5627	4.75584	10.2953	6.61573	11.4181	12.0929	7.56773	8.484	2.56155	6.06694	13.773	5.10635	5.81715	9.58369	14.4351	13.6441	11.2376	23.9616	16.0955	14.4926	7.37523	17.983	16.5894	17.5293
Cbx1	742.412	0.820563	0.263865	3.10978	0.00187229	0.0106351	yes	23.3289	23.5698	21.2738	31.3817	37.3474	16.6046	22.6618	5.01991	24.7519	14.7428	11.13	22.0613	9.7321	16.6077	38.4543	43.7454	36.701	25.0348	37.5557	23.9734	53.751	39.4692	38.746	23.3423
Gapdh	14419.2	0.819908	0.166974	4.91038	9.08991e-07	1.30187e-05	yes	490.571	878.941	480.639	399.224	504.608	620.664	428.556	744.673	513.393	646.8	469.958	731.326	517.417	491.964	1076.23	785.735	1041.86	763.162	609.48	1144.58	617.209	1228.15	1650.75	1173.73
Dtymk	1209.8	0.819642	0.194861	4.20629	2.59597e-05	0.000267567	yes	50.7436	37.5975	75.435	50.819	128.589	67.9772	93.686	78.1353	47.796	64.4976	72.9876	89.9084	58.7312	73.9495	118.706	128.579	140.516	71.3371	125.622	90.7166	202.998	123.469	146.925	107.583
Trio	1118.86	0.819386	0.31161	2.62952	0.00855045	0.0374799	yes	3.40276	13.2398	13.1496	25.1996	22.9261	19.2901	20.3806	38.0953	18.3823	19.2382	21.4725	8.97592	45.0681	13.8342	31.6936	15.5334	32.449	26.7559	38.6618	29.3056	29.7122	88.1407	15.829	62.0327
Morf4l1	6317.85	0.819326	0.12566	6.52019	7.02181e-11	2.23219e-09	yes	148.632	184.475	189.247	197.614	167.326	163.958	190.897	157.758	256.365	206.516	234.507	151.242	191.765	147.929	325.807	388.933	343.877	317.789	319.054	282.968	442.064	266.685	301.29	333.874
Kpnb1	2506.51	0.818662	0.195836	4.18034	2.91069e-05	0.000296409	yes	21.059	11.7345	13.3071	21.2043	15.104	14.6258	20.5455	28.8953	24.0875	29.4872	30.159	14.638	17.229	15.7746	30.2095	36.6585	31.1413	24.575	31.9168	23.7032	57.2524	59.1619	34.3056	30.4663
Cnih1	2857.9	0.817816	0.165318	4.94692	7.53957e-07	1.09893e-05	yes	130.13	93.6509	90.5974	92.3349	82.8588	111.533	89.4009	66.3215	94.5413	134.472	49.1166	77.7488	105.627	118.836	191.251	132.865	135.729	156.361	174.187	198.167	112.962	213.413	202.257	210.657
Ssu72	1713.66	0.815743	0.174332	4.67926	2.87909e-06	3.67188e-05	yes	87.5986	77.141	43.4664	48.8159	35.4596	73.8022	46.703	86.7211	60.362	78.9802	56.0391	99.6859	62.3604	57.0581	94.1895	134.538	105.42	104.472	92.0655	112.424	135.508	115.859	135.136	140.134
Hnrnpa3	2101.43	0.815288	0.249054	3.27354	0.0010621	0.00661526	yes	27.7902	16.7146	25.9778	35.3066	8.96552	19.9677	37.7519	39.3335	30.2221	43.6113	10.7548	24.7755	33.3195	39.5853	58.6838	61.519	46.7398	29.2603	41.9598	26.3597	87.8917	60.6391	41.264	51.3395
Ppp2r5c	2350.86	0.81414	0.196726	4.13844	3.49677e-05	0.000347504	yes	29.7193	43.8733	42.5583	26.4087	76.7101	34.5433	38.6038	63.2885	36.748	36.003	27.8222	26.6512	26.5514	30.4745	50.8688	64.2794	59.7128	57.6761	62.5057	56.0254	138.912	63.4762	65.6801	58.0562
Tbcb	2158.62	0.811457	0.177733	4.56559	4.98081e-06	6.10519e-05	yes	169.57	140.401	112.688	122.588	133.23	72.6536	194.983	99.4766	95.5417	150.369	98.5169	143.243	117.19	171.608	286.866	256.77	205.854	230.492	149.679	175.166	325.007	232.748	271.282	186.854
Rhoq	1465.44	0.811355	0.308129	2.63317	0.00845927	0.0371563	yes	2.00613	9.12578	24.0602	23.5424	24.1102	13.2431	10.1635	12.9376	3.98345	23.3	17.5083	17.5233	31.1437	19.4736	16.4415	52.9237	19.2692	24.9009	39.8459	28.5734	26.6937	33.1216	22.9716	29.6595
Gm57857	642.481	0.810048	0.220224	3.67828	0.000234809	0.00182154	yes	26.487	62.5395	78.0069	30.3999	29.2205	27.2225	54.1767	52.8787	33.1373	43.5784	29.8778	37.1744	79.2736	43.486	83.6986	66.9864	104.71	74.6463	73.692	102.747	41.747	88.6216	81.2618	77.7125
Mapk1ip1l	1600.74	0.807137	0.229973	3.5097	0.000448612	0.00313911	yes	14.2228	16.9155	18.1167	12.2372	20.7535	21.9602	24.8881	22.3955	16.1194	11.0209	18.5824	16.7696	18.8938	5.45792	24.3072	38.0841	26.7024	13.9187	36.582	17.5845	58.207	36.5178	25.3878	25.269
Akr1b8	1873.79	0.807085	0.203534	3.96536	7.32865e-05	0.000656453	yes	79.7304	67.3323	139.31	79.0197	89.5125	34.9239	28.1392	53.233	78.5306	76.8953	50.9114	73.5979	101.271	76.8149	95.5232	141.604	121.001	114.019	158.77	133.946	148.004	118.487	151.012	121.609
Nqo2	1652.7	0.806817	0.20951	3.85098	0.000117648	0.000997121	yes	53.9603	58.9114	35.7675	30.1655	63.5329	45.0472	22.5412	36.1929	55.0529	52.6346	33.9078	27.8154	18.3379	45.4798	46.4362	63.8313	91.704	51.9081	104.374	50.6346	97.2493	83.5689	81.0126	69.7472
Znhit1	881.817	0.806744	0.206024	3.91577	9.01149e-05	0.000790664	yes	107.621	73.298	63.1703	103.397	29.1001	72.3026	69.0758	91.6806	80.2451	101.376	58.1045	51.3246	61.3116	87.6192	146.776	100.303	113.855	125.38	95.2107	127.322	150.454	130.776	166.315	185.96
Plscr3	2066.5	0.805887	0.201363	4.00215	6.27685e-05	0.000576212	yes	64.6642	47.3754	63.2088	44.9664	84.8776	48.5077	39.8133	42.0585	53.983	60.0885	65.6302	72.4855	55.078	56.7547	115.338	41.1557	116.987	161.796	97.581	113.82	35.647	116.4	100.701	125.478
Kifap3	1571.62	0.803857	0.220185	3.65082	0.000261402	0.0019882	yes	16.3503	20.8064	18.1957	20.9566	28.8501	11.8492	10.6098	16.2919	9.57321	18.8501	39.9596	11.3696	21.4547	13.9197	46.1905	34.3493	29.1777	32.0139	33.743	36.9855	40.2871	29.3049	19.6614	25.9283
Gtf2h3	360.07	0.803563	0.305217	2.63276	0.00846941	0.0371856	yes	13.909	3.88707	16.0283	5.51195	9.50012	6.37927	4.09398	3.51925	7.24141	13.3285	13.0744	3.27293	7.02966	6.26794	14.3845	16.3668	17.4699	7.18333	21.476	8.55563	14.5966	13.0454	17.4566	13.7133
Nf1	857.382	0.8008	0.268853	2.97858	0.00289587	0.0153506	yes	6.23721	7.1389	8.5242	8.11813	1.8886	8.07178	3.36097	11.7607	7.41226	9.17237	9.98065	3.74607	5.68744	10.0064	12.1546	14.3381	26.3827	11.1877	14.7918	11.7206	12.1793	12.0809	5.81111	8.58764
Tubb6	4546.87	0.799275	0.218947	3.65055	0.000261679	0.0019882	yes	99.5235	72.347	175.992	110.025	267.963	86.357	65.9858	190.905	139.256	122.622	148.159	140.787	103.978	137.174	187.586	192.972	177.44	187.119	199.215	150.74	219.49	414.289	446.402	165.86
Gm37401	304.115	0.798503	0.258571	3.08814	0.00201412	0.0112911	yes	83.2128	151.264	126.575	87.4838	83.7785	141.296	167.892	43.6367	69.8745	148.979	97.7516	71.0937	184.077	87.5943	194.116	237.692	145.693	110.06	266.396	152.705	184.343	325.66	115.821	251.898
Gm10053	1206.95	0.797493	0.252572	3.15749	0.00159135	0.00929562	yes	92.6201	98.8462	47.0341	44.5052	108.51	57.0591	107.691	108.487	69.5262	70.3078	46.3571	56.912	47.7097	99.9424	86.9037	158.988	101.884	71.0241	87.7894	81.4039	271.996	152.008	208.447	96.5612
Denr	1891.23	0.797211	0.189527	4.20633	2.59552e-05	0.000267567	yes	36.2874	45.1254	81.8076	35.6379	84.2332	49.6559	33.1578	39.4251	83.0854	56.1789	52.6843	61.0317	64.8968	82.7499	78.6946	139.975	87.6077	100.889	87.2572	79.6113	130.897	85.9948	117.119	103.806
Tm9sf3	3709.75	0.796136	0.210218	3.78718	0.000152364	0.00124791	yes	16.0426	36.876	21.1465	32.9534	66.8307	24.9149	72.6753	46.1991	48.1043	42.4879	31.0141	34.6079	61.9406	58.5841	69.318	98.4386	69.0712	47.1211	67.5047	74.6667	86.0524	85.4561	60.1935	88.3059
Kdelr3	6503.87	0.796041	0.18446	4.31553	1.59224e-05	0.0001723	yes	336.208	157.004	218.812	194.844	392.383	225.238	176.104	219.53	304.922	175.936	253.881	295.946	133.972	318.428	266.619	504.775	305.379	461.9	313.921	494.787	474.8	524.004	517.931	443.743
Tubb2a	3104.23	0.795725	0.180948	4.39753	1.09491e-05	0.000123082	yes	86.8272	98.605	73.3655	80.3412	144.488	106.631	51.5989	129.884	105.022	104.037	100.931	146.183	65.381	107.002	151.066	100.567	185.732	192.11	167.737	134.991	143.236	219.928	309.715	157.709
Ap3s2	580.09	0.794035	0.267102	2.97278	0.00295119	0.0155975	yes	3.36232	11.8084	4.26034	5.69043	9.58142	5.7572	1.93942	6.92537	5.08893	7.11072	6.27754	5.79186	5.22568	2.45082	5.48799	11.8184	10.8697	5.07196	15.9407	7.33846	14.269	10.6374	7.84403	12.7311
Golt1b	3855.11	0.792625	0.236372	3.35329	0.000798568	0.00515055	yes	66.8365	53.6601	56.534	54.697	98.125	82.2631	59.0964	86.1948	83.0094	66.2205	71.9454	88.3554	52.665	51.9169	38.8756	125.519	83.095	114.629	99.3157	99.4289	327.393	113.22	129.478	76.8928
Etf1	1527.53	0.791808	0.235477	3.36258	0.000772184	0.00501662	yes	26.402	25.4585	20.2896	13.1207	3.56748	25.2506	28.8505	19.3898	16.0258	23.6042	21.523	17.5176	13.7443	14.4571	37.2424	41.9649	32.7964	26.8935	25.166	30.1988	36.2572	34.3277	43.1845	31.8617
Esd	3768.03	0.788079	0.160645	4.90571	9.30911e-07	1.32266e-05	yes	247.608	192.91	212.356	244.657	185.261	229.186	254.32	168.221	204.132	252.536	280.027	276.451	191.306	214.956	341.871	378.499	353.335	358.189	350.189	312.497	758.3	331.872	430.463	338.854
Mmp14	6440.51	0.786455	0.236463	3.32591	0.000881301	0.00560319	yes	73.3108	70.2164	114.564	98.061	212.225	82.6719	87.8145	103.96	140.496	176.658	138.435	146.768	179.182	92.2051	185.599	130.902	192.603	319.344	243.74	206.319	42.1553	359.36	168.582	332.361
B4galt1	7802.78	0.786018	0.193258	4.06718	4.75847e-05	0.000456788	yes	79.8983	102.935	132.863	79.273	98.1183	84.5831	124.688	71.9942	123.322	68.5597	80.2221	75.0211	72.531	89.8798	103.487	198.124	138.037	156.712	119.079	117.137	358.874	155.483	140.274	116.302
Bbln	399.647	0.784192	0.266787	2.93939	0.00328854	0.0170606	yes	22.6786	23.3402	42.4299	37.8242	61.8652	27.8461	82.72	46.2927	36.6771	66.3141	43.4211	27.2046	12.9877	30.3549	71.0446	59.5439	97.2671	62.2503	70.6381	71.8974	34.4096	56.944	75.6632	98.9375
Ptp4a2	8584.07	0.78405	0.302965	2.58792	0.0096558	0.041344	yes	167.688	128.557	292.505	146.447	398.87	161.079	208.155	139.429	204.81	184.07	138.373	102.563	141.018	121.284	143.128	401.045	213.225	242.407	286.213	164.295	1112.15	306.756	125.538	126.862
Sptlc2	1526.56	0.783991	0.178242	4.39847	1.09019e-05	0.00012268	yes	79.3207	53.2381	58.1942	61.225	52.7094	36.7081	62.9978	42.4483	54.3805	46.7932	63.2009	35.8299	36.8209	45.9272	107.183	97.1957	56.55	65.1663	118.946	67.9307	86.0053	121.499	119.206	85.4524
Asnsd1	881.697	0.782331	0.202446	3.86439	0.000111367	0.000952176	yes	20.6395	22.5397	18.2617	35.8248	22.7411	12.1647	25.8975	19.2315	21.5713	22.7868	19.5614	34.0406	23.7536	26.7181	55.9945	28.1372	38.0236	50.2587	47.0825	56.3789	19.2146	41.1887	42.913	29.2669
Myadm	16401.2	0.780048	0.165439	4.71502	2.41684e-06	3.15752e-05	yes	296.76	195.198	200.189	264.722	618.473	314.926	206.518	357.122	200.529	334.327	233.391	254.714	260.777	243.169	418.251	374.938	418.898	402.903	573.135	460.783	403.667	842.449	582.719	501.787
Fam162a	1511.72	0.779841	0.189441	4.11654	3.84608e-05	0.000378704	yes	182.081	155.154	182.494	91.8474	174.659	176.673	309.118	156.785	173.383	219.137	147.878	180.898	234.636	153.811	338.253	271.048	313.41	185.482	219.282	258.113	493.742	315.448	422.617	327.171
Zyx	3301.01	0.779194	0.222336	3.50458	0.00045733	0.00319178	yes	57.1301	54.2859	117.228	80.1743	112.388	69.699	33.4205	76.8055	41.3923	55.8723	49.0163	46.1969	86.024	46.9393	114.3	71.3311	141.454	53.3258	105.104	114.948	59.7634	197.316	146.059	155.765
Abcf1	797.268	0.773035	0.219827	3.51656	0.000437178	0.00307517	yes	10.9419	13.296	12.2739	12.675	13.3991	16.9995	16.0763	19.4558	8.67754	21.8301	27.9797	22.2652	18.4601	10.5668	33.8291	17.7942	30.8329	33.3005	22.28	16.2264	49.4658	31.8632	19.61	24.254
Pbdc1	1411.6	0.772427	0.223102	3.46222	0.000535745	0.00366035	yes	29.3746	15.0573	33.8414	55.1828	19.5251	21.4799	49.8682	50.9898	34.944	40.9819	27.6543	37.6968	31.5057	33.0767	43.0641	50.9711	46.6975	50.5833	57.3024	40.5833	118.393	73.3826	62.4081	54.7835
Syngr2	1693.53	0.765865	0.237555	3.22395	0.00126434	0.00767851	yes	60.5218	55.957	45.0716	59.8707	57.9209	68.926	51.8	106.957	73.9713	80.6064	41.3262	33.7004	47.5178	48.2296	114.489	81.3563	125.748	137.136	76.9688	97.7517	19.5926	89.1955	153.066	131.237
Rack1	12137.6	0.764753	0.20714	3.69196	0.000222535	0.00173383	yes	495.113	579.616	339.129	633.87	215.422	510.374	888.923	322.035	579.557	870.043	477.666	600.941	938.747	691.518	1324.12	1229.36	872.287	786.111	773.364	1063.06	677.883	1089.28	1140.51	1152.59
Wls	7325.65	0.762091	0.155981	4.8858	1.03011e-06	1.45205e-05	yes	147.212	100.132	167.618	129.36	97.9274	161.835	100.73	137.85	114.132	155.751	155.708	151.489	98.0303	83.1547	123.106	192.528	199.296	300.466	232.419	226.646	161.014	245.752	265.742	291.105
Mix23	253.881	0.760832	0.282225	2.69584	0.00702118	0.031845	yes	46.4035	15.5524	20.2331	22.4776	23.8551	22.1356	25.0069	15.2958	26.4072	19.7114	33.5964	19.3599	12.0879	12.3964	19.6575	70.8696	30.9789	24.4007	50.9912	28.1719	39.2115	39.2652	51.9729	37.8043
Clptm1l	2263.33	0.760826	0.223437	3.4051	0.000661396	0.00439005	yes	20.8724	114.306	52.8684	89.7541	35.1435	72.0821	128.576	105.251	71.3505	125.875	73.2218	60.4461	108.537	69.4513	162.047	129.579	125.023	126.14	113.904	140.905	120.859	163.78	114.342	191.48
Bzw1	5425.63	0.76052	0.166811	4.55917	5.13558e-06	6.26457e-05	yes	47.5864	73.8668	72.7094	58.9146	135.922	76.8091	50.2647	71.021	55.368	52.8154	87.7647	55.9645	47.3959	85.7763	92.1543	97.0934	111.67	115.873	129.397	93.6727	139.709	124.639	179.004	106.305
Cdc42ep5	1040.3	0.75848	0.229371	3.30678	0.000943754	0.00596135	yes	40.0504	35.266	58.1842	81.8642	54.9142	61.9111	56.1587	25.5648	95.3304	71.5069	57.2643	98.8375	38.2527	89.6039	135.171	105.892	116.725	124.11	69.2172	119.093	69.5116	82.9398	121.977	122.159
Sptan1	3350.1	0.758378	0.197463	3.84061	0.000122731	0.0010361	yes	24.0702	48.8138	37.1077	64.4429	25.1227	33.9035	45.7941	63.3986	27.7047	55.5858	33.478	69.6165	71.6194	36.5382	81.0808	116.632	80.7342	62.0273	83.6218	63.8055	75.6056	96.1406	41.2403	84.9068
Cdc27	850.945	0.758172	0.287685	2.63543	0.00840313	0.0369703	yes	21.4402	15.9897	6.67624	9.03826	20.4868	2.32695	9.19825	6.47408	9.93897	8.46416	17.3795	11.3341	4.72882	11.7259	15.2106	12.5312	18.7613	15.4814	25.7649	13.7665	19.1383	26.5458	26.4438	19.8363
1110065P20Rik	404.2	0.757916	0.219186	3.45786	0.000544478	0.00370349	yes	33.5648	30.2224	34.0279	13.9919	52.8088	43.0729	36.1881	43.7564	30.9512	37.3865	14.0575	39.4646	29.9763	21.3991	55.7721	51.2245	71.7366	59.2147	31.4901	56.1194	60.4509	49.435	51.3222	73.6772
Ndufa3	1636.5	0.757346	0.176852	4.28238	1.84906e-05	0.00019809	yes	421.286	495.91	312.734	483.184	167.588	307.135	471.167	323.686	305.77	331.075	238.241	451.261	421.529	446.812	646.52	672.195	662.902	508.843	678.241	573.113	770.62	552.36	541.178	802.708
Gtf2h5	1458.11	0.75634	0.1715	4.41014	1.03305e-05	0.000116741	yes	70.2781	63.2	90.5541	80.3244	31.3873	71.1286	89.8074	99.186	72.4968	77.1955	68.1078	95.2897	94.6822	71.7308	125.248	159.661	138.963	100.55	109.073	118.445	187.43	125.227	140.81	110.869
Polr2h	709.247	0.755941	0.281849	2.68208	0.00731668	0.0329897	yes	91.0688	55.746	63.3962	37.7514	25.9444	54.9794	70.5783	11.5819	24.4074	34.091	49.6277	104.012	44.0262	39.1764	110.344	68.6572	108.715	70.0434	98.2408	58.3363	90.4945	84.109	85.9436	106.643
Stard3nl	2238.08	0.754142	0.17034	4.42728	9.54307e-06	0.000108992	yes	83.5785	80.6311	83.4595	91.5093	77.3691	115.782	89.027	97.7184	61.977	66.4256	136.455	73.0054	169.956	92.2733	200.947	188.268	156.769	183.71	195.92	152.628	116.88	158.796	156.159	117.944
Ube2k	961.944	0.753863	0.190281	3.96184	7.43759e-05	0.000664545	yes	36.7165	37.312	34.4339	50.4305	46.5004	50.4739	67.5216	27.1965	31.3817	24.9459	45.404	41.7727	31.4954	22.5893	56.5096	70.1393	62.8506	55.9689	59.607	51.8547	96.7035	92.8122	59.0993	73.5288
Cdc16	2873.75	0.751744	0.22572	3.33043	0.000867131	0.0055328	yes	60.8611	46.6601	103.733	55.9841	122.584	117.54	70.7309	52.2298	49.4616	37.5628	76.9142	39.7447	30.1897	46.8211	81.5769	162.69	89.2631	125.102	86.6028	88.7641	132.057	102.831	141.091	100.054
Yaf2	806.23	0.750739	0.250219	3.00033	0.00269687	0.0144893	yes	38.2905	23.8132	14.4396	33.4213	9.93029	13.7466	19.6158	21.7338	18.4106	30.2088	29.2896	32.0185	14.7338	34.5131	46.3754	77.2477	37.8149	41.3923	23.7018	29.0678	38.3038	48.2158	32.6719	39.9624
Rps27l	4387.18	0.747583	0.140138	5.33461	9.57482e-08	1.71817e-06	yes	548.991	629.095	629.69	807.133	754.826	692.045	990.954	688.875	943.389	661.392	694.185	776.697	676.382	934.106	1067.27	1461.99	1276.38	977.795	1213.17	1236.64	1610.95	912.165	1534.06	1389.16
Clic1	6020.27	0.745741	0.122821	6.07179	1.2649e-09	3.21112e-08	yes	252.083	164.871	167.404	206.866	310.74	198.205	151.789	225.065	249.698	283.864	222.411	231.117	195.061	225.369	362.424	345.418	370.746	343.931	445.945	339.227	261.474	500.897	437.346	378.034
Pdia4	4378.2	0.74573	0.184579	4.04018	5.3411e-05	0.000502563	yes	94.2142	91.7	138.287	85.9259	122.867	95.5553	73.2442	64.6891	87.3077	77.5934	82.6598	90.616	60.5623	105.574	81.8499	83.576	148.543	170.145	151.706	142.972	280.792	188.697	179.129	122.748
Dpagt1	1078.29	0.744417	0.255574	2.91273	0.00358286	0.0183564	yes	12.8642	24.8509	37.1121	35.9197	55.4004	20.0345	21.6802	10.0571	44.0177	42.8662	28.7997	9.72844	15.7973	28.723	43.862	46.9204	38.5964	49.2657	42.7727	38.9896	57.0774	53.2622	53.3092	46.7401
Nop58	1279.02	0.742982	0.208935	3.55604	0.000376485	0.00270508	yes	82.4081	24.4149	81.351	51.4565	85.4604	53.0951	95.4933	69.859	37.7528	71.243	65.0656	61.7061	59.7534	83.3004	91.4839	124.11	110.451	107.482	98.2074	58.8331	178.136	117.378	141.759	92.0779
Nedd8	3513.4	0.742271	0.181403	4.09182	4.27996e-05	0.000417209	yes	341.215	456.483	217.299	398.843	170.757	358.349	466.099	320.072	298.203	376.952	200.526	379.148	354.884	388.396	419.643	628.063	515.008	437.537	517.087	518.365	937.232	558.474	598.476	625.196
Plpp1	2443.14	0.741378	0.239668	3.09336	0.00197904	0.0111177	yes	173.365	87.3861	74.4913	89.5531	36.2489	119.113	71.5799	94.0252	58.0298	146.422	115.603	41.2328	46.9025	108.081	115.192	149.632	192.434	202.719	105.215	168.112	134.455	138.637	186.342	155.808
Mtx1	596.883	0.740428	0.271967	2.72249	0.00647923	0.0299061	yes	72.8727	33.4639	109.536	11.3637	69.3885	66.741	50.5623	36.826	59.309	39.4802	42.3385	30.2288	69.5618	64.0745	83.8379	60.4993	92.7015	66.2162	79.4222	77.7423	132.032	106.899	122.993	95.3993
Poglut2	1321.8	0.740379	0.240581	3.07746	0.00208771	0.0116427	yes	45.4746	12.3035	22.3815	23.5587	17.1675	31.4019	34.4903	45.8206	21.2353	30.5143	33.022	50.6066	18.6811	21.8171	24.0702	57.7589	44.8699	51.7868	51.686	35.173	78.2406	46.4058	66.8569	39.3984
Nop16	838.187	0.738382	0.266495	2.77072	0.00559332	0.0265063	yes	43.3396	16.6417	18.6226	14.2376	18.8273	26.202	26.9415	34.5628	26.305	35.091	28.4266	34.5703	6.5275	22.4335	46.6028	54.9824	26.9196	31.5569	28.2997	25.1666	68.0097	39.8691	62.0055	42.887
Ubr5	1603.06	0.738204	0.195622	3.77362	0.000160896	0.00130573	yes	18.0271	19.6292	23.2747	31.8682	18.635	32.0235	41.4801	21.9962	34.1742	24.5471	16.7933	16.1016	31.7668	27.8101	32.2462	66.3367	49.5744	31.7531	32.0924	42.2704	57.4791	50.3556	34.5683	39.9173
Trappc4	1456.82	0.738004	0.156625	4.71192	2.45389e-06	3.19812e-05	yes	86.1265	81.5682	67.1093	95.6569	84.5243	98.7636	114.493	105.506	66.4212	82.3063	68.6435	50.1792	105.215	108.276	119.501	158.468	139.692	141.087	126.177	127.131	218.617	143.022	159.442	138.056
Tmem181a	856.441	0.737424	0.266154	2.77066	0.00559422	0.0265063	yes	15.6357	12.37	9.29738	7.01295	4.99653	17.8287	4.75793	9.87858	9.65063	8.60641	6.8066	11.9475	3.74494	7.59067	11.3357	8.18566	15.5023	20.2835	13.6198	24.7812	15.1498	11.4862	21.6152	15.7752
Hspe1	2214.61	0.737313	0.203775	3.61827	0.000296582	0.00220186	yes	183.411	143.777	267.029	200.32	52.0795	166.896	171.841	194.974	183.872	158.283	175.007	217.479	206.923	251.846	323.151	284.273	292.45	241.613	237.048	239.651	382.08	297.257	491.946	331.843
Gnl3	982.939	0.737002	0.259387	2.84132	0.00449273	0.0221392	yes	42.213	50.5852	52.5623	12.5915	10.8936	27.4105	44.2614	51.0545	24.0426	18.0048	35.0928	59.433	27.0583	46.8188	49.4303	67.658	75.7397	37.0739	75.6551	52.4342	59.1687	68.8245	74.4122	49.9911
Ssc5d	1641.73	0.735395	0.289346	2.54158	0.0110354	0.0460725	yes	7.94108	18.1154	19.0928	24.7862	25.336	3.45553	16.5777	21.4042	16.4546	26.1903	6.64083	10.4866	32.5109	28.0141	31.4037	19.0645	33.8461	34.2173	41.3148	22.1772	11.8643	54.4638	20.3571	46.8998
Ift20	1783.83	0.73518	0.157052	4.68112	2.8531e-06	3.65177e-05	yes	160.242	123.734	100.739	140.658	138.008	145.543	145.608	158.827	227.281	170.687	88.1088	161.027	171.202	178.865	234.593	231.128	241.125	222.342	204.93	299.649	340.698	233.716	266.984	273.052
Ppp2ca	2131.06	0.734781	0.230902	3.18222	0.00146152	0.00865522	yes	5.54629	18.7633	13.1007	14.2582	22.3921	17.0084	19.7024	21.932	6.12173	15.3939	4.53204	16.0812	12.3122	12.9041	23.9212	26.0426	15.1201	16.2052	26.6053	19.0751	37.8532	29.2485	21.5914	23.0814
Derl2	1568.61	0.734484	0.183149	4.01032	6.06372e-05	0.000560005	yes	72.7267	46.6054	48.3073	49.07	33.561	39.9294	37.0231	28.9826	43.3118	52.5772	45.6794	43.3097	43.4263	36.6531	72.4807	78.337	56.7192	83.2554	55.9261	59.3161	130.892	64.5265	83.0646	68.6042
Tm4sf1	7582.73	0.732771	0.173508	4.22328	2.40774e-05	0.000250672	yes	302.297	332.343	318.201	255.539	697.065	604.204	337.696	501.548	366.56	325.417	250.553	438.489	231.492	347.192	459.633	851.338	593.32	634.322	615.07	528.691	549.254	546.725	888.007	685.698
Ubap2l	3047.33	0.732594	0.172876	4.23768	2.25841e-05	0.000237665	yes	176.577	132.743	116.131	140.947	159.743	84.2655	115.363	138.672	142.706	162.301	108.682	122.177	164.947	70.1586	224.933	214.675	158.657	157.423	270.792	202.845	387.442	211.943	179.823	201.434
Bax	1297.14	0.732384	0.168521	4.34595	1.38675e-05	0.000151594	yes	94.7121	57.2582	67.1612	68.4364	103.928	110.886	77.6881	72.417	122.354	112.888	82.4051	104.941	117.758	86.6073	140.421	104.47	169.468	119.22	158.916	141.913	155.481	136.362	218.596	201.136
Chd3	713.572	0.730751	0.281561	2.59536	0.00944924	0.0406219	yes	14.5249	28.0247	12.8023	26.0547	13.0961	8.52229	18.9885	24.8749	14.0037	23.2118	11.1722	22.5977	31.6505	3.57736	36.3827	22.8724	28.45	22.372	27.5773	27.5724	24.4359	57.9051	15.0197	46.6423
Rnf4	2525.83	0.730218	0.190483	3.8335	0.00012633	0.0010623	yes	41.626	38.2068	44.3898	40.8115	77.0018	54.4738	49.0245	27.4232	36.2843	20.4398	26.4226	62.7495	39.8285	49.7801	60.6955	46.7739	80.6714	80.3323	72.3824	53.7271	79.1532	111.456	91.0122	63.8645
Ubfd1	1221.35	0.728765	0.226736	3.21415	0.00130829	0.00790083	yes	11.5559	6.03498	8.52567	20.0578	5.18135	7.37665	11.7319	11.1861	12.2866	18.1227	15.2615	12.8566	22.2159	15.7383	25.6436	24.1909	22.9933	16.1848	19.6518	18.409	16.6125	26.9399	17.4624	29.7957
Psmg1	849.245	0.727471	0.235145	3.09371	0.00197673	0.0111105	yes	60.9098	53.9056	38.7089	18.594	27.1243	54.5086	64.9141	35.1944	65.0536	76.4856	26.4804	61.4119	30.6175	56.5425	88.491	74.4529	75.766	45.9113	61.4053	68.7274	94.2804	97.106	103.755	99.6527
Sdf2	2291.16	0.726191	0.137851	5.26792	1.37977e-07	2.39182e-06	yes	72.4901	85.8701	114.654	150.056	130.274	98.3504	83.383	113.788	143.424	94.2739	98.119	81.4667	74.9031	72.2586	179.211	160.068	172.377	175.019	186.409	169.961	160.378	155.322	160.821	181.642
Bud31	1806.3	0.724752	0.181998	3.9822	6.82808e-05	0.000617293	yes	214.04	105.602	104.748	78.1875	87.4803	107.195	102.522	206.91	135.946	137.377	164.366	165.43	127.827	123.682	194.09	301.591	182.896	207.653	172.158	206.17	279.148	231.884	248.374	213.722
Dcaf13	1033.26	0.724143	0.24035	3.01287	0.00258793	0.013967	yes	31.3613	41.4109	23.6265	37.8816	33.7415	24.1652	16.3849	14.184	24.5892	49.4308	55.43	41.2636	46.6578	37.4264	31.3843	44.7461	64.189	53.9654	52.8609	55.2842	91.7888	58.6493	81.6184	37.7318
Septin11	4885.75	0.723233	0.184845	3.91264	9.12916e-05	0.000800333	yes	63.6099	46.7232	55.3231	47.8871	37.6619	33.0473	73.9366	58.9993	81.0861	84.0172	42.3912	45.7058	73.9202	64.0649	140.244	86.1597	99.1924	74.1707	76.3213	82.3096	126.396	112.315	49.3116	130.377
Filip1l	2102.88	0.723187	0.27434	2.6361	0.00838653	0.0369125	yes	31.6169	50.1442	10.5408	32.5742	9.57636	39.6797	40.8897	71.6165	28.5201	27.4344	23.8486	19.582	31.9174	23.4158	61.144	47.3998	32.3673	67.188	42.4566	28.3001	45.8433	122.476	33.6333	61.9963
Lsm4	1445.67	0.723124	0.172855	4.18342	2.87155e-05	0.00029298	yes	97.0286	107.686	91.0853	109.787	107.685	77.8367	133.988	88.0104	97.1083	83.0456	95.1375	69.5986	62.0023	161.282	147.194	205.718	161.843	135.852	147.994	120.556	222.83	143.885	207.73	165.035
Slirp	1574.58	0.721983	0.215162	3.35553	0.000792119	0.00511511	yes	79.9477	73.0384	85.7722	130.388	100.171	90.5238	119.902	61.6024	92.3371	98.3235	41.6483	117.103	148.209	112.921	140.246	162.07	158.363	80.3165	166.133	136.549	318.851	156.781	159.945	135.748
Ndufa4	3544.48	0.720881	0.135611	5.31581	1.06181e-07	1.88957e-06	yes	520.442	447.572	528.631	587.37	353.821	443.715	613.158	427.099	392.315	505.509	294.558	508.377	505.649	408.515	867.345	803.39	894.82	631.473	730.384	784.48	879.811	597.102	740.248	897.627
Chchd5	292.528	0.720447	0.265389	2.71469	0.00663382	0.0304621	yes	10.3729	13.7482	10.7713	10.6882	9.87224	22.4042	28.3883	5.12518	4.70862	14.1914	10.0662	9.80913	12.9953	11.9452	19.0903	20.0257	23.9396	22.358	18.3417	18.3276	23.0456	18.7489	22.5471	24.1893
Nap1l1	4637.88	0.720267	0.130371	5.52475	3.29955e-08	6.45038e-07	yes	131.638	92.7843	82.324	94.9928	127.897	93.9555	160.375	106.868	91.3571	122.179	82.2085	125.519	109.945	98.9814	194.718	184.343	193.733	193.989	162.915	153.765	182.108	171.883	239.047	140.755
Cycs	1934.04	0.719403	0.238432	3.01723	0.00255096	0.0138008	yes	37.6526	46.5135	27.3525	22.7129	42.6524	27.0582	38.9438	41.345	43.9247	23.5422	30.1575	28.592	20.5616	54.7891	51.9257	54.4165	55.2181	38.0512	32.3287	30.5386	135.661	50.0333	77.2745	50.8328
Sh3glb1	3683.88	0.717555	0.147759	4.85627	1.19618e-06	1.67293e-05	yes	88.3066	73.015	96.7466	101.476	50.4056	96.5279	86.0733	50.7041	81.2258	98.0022	61.0042	84.0784	87.7117	56.153	135.659	133.03	134.22	143.47	124.982	129.493	89.9233	153.27	156.194	140.6
Pcna	1949.58	0.717466	0.222157	3.22955	0.00123987	0.00755557	yes	72.8131	64.2357	50.6588	62.0506	38.0621	79.451	97.7726	44.3547	64.7135	141.51	78.8496	47.9508	88.1258	55.452	130.165	86.109	88.5348	60.596	118.144	103.967	118.575	163.68	205.395	105.607
Sulf1	8629.88	0.717339	0.189183	3.79177	0.000149577	0.00122979	yes	44.6099	63.6058	140.998	97.7701	180.736	93.0013	68.622	159.729	113.181	72.9452	72.051	103.103	80.5577	79.0767	109.351	136.817	201.975	221.011	226.484	137.136	143.848	223.518	99.5617	141.875
Arpc2	6055.66	0.716855	0.0971311	7.38028	1.57954e-13	7.42177e-12	yes	209.661	234.139	184.313	209.804	237.429	272.91	199.595	265.362	227.815	270.759	192.43	280.092	213.791	233.51	330.782	345.561	391.738	391.556	364.206	347.582	504.641	387.681	405.643	385.717
Cdk4	5284.95	0.716636	0.139609	5.13317	2.84898e-07	4.58964e-06	yes	180.334	207.52	254.32	123.995	162.879	157.304	242.118	299.799	239.615	237.337	229.749	216.073	152.305	240.861	298.846	247.601	331.554	403.425	387.132	309.919	278.752	417.999	468.14	381.908
Usp47	1280.12	0.714907	0.187797	3.80681	0.000140772	0.00116545	yes	10.1422	5.53944	11.2837	8.94783	15.9176	7.93771	14.5894	9.73656	12.2046	12.8181	20.5552	10.7275	8.55172	9.2871	21.3254	16.7899	21.3765	16.8715	17.1488	15.3196	26.0016	24.8639	15.4552	14.5409
Uba3	1292.42	0.714512	0.183268	3.89873	9.66985e-05	0.000840171	yes	21.9678	22.0401	26.2802	23.7654	25.2245	34.1959	26.4014	44.7524	51.2617	38.3837	31.399	29.3077	16.5705	17.0993	41.0949	41.5075	43.897	61.3422	62.1026	44.0675	35.3364	51.253	57.8107	50.6441
Ak1	1634.62	0.71415	0.258712	2.7604	0.00577303	0.0271376	yes	73.205	92.4657	48.4288	48.9533	21.3105	33.9786	32.9866	29.2252	97.5201	46.9294	54.0075	27.3829	48.3759	51.054	53.1908	33.4694	116.321	105.22	106.543	88.6501	60.5536	114.697	92.9089	91.5183
Sf3b6	2247.29	0.714106	0.156637	4.55899	5.14007e-06	6.26457e-05	yes	148.093	111.007	134.225	193.691	107.188	105.441	198.514	100.481	108.819	135.798	105.499	112.975	146.227	155.624	213.569	276.817	231.497	184.633	174.648	180.45	275.917	217.575	215.015	265.39
Cacybp	1924.92	0.713134	0.223895	3.18512	0.00144694	0.00858566	yes	47.3763	23.4584	31.1846	36.4265	51.2192	25.1881	57.4324	67.4851	30.9847	49.839	78.1816	66.9779	35.577	58.5165	66.7206	63.8541	54.9262	57.552	63.2969	80.8459	138.648	79.5273	108.792	63.756
Psme4	942.349	0.710939	0.249399	2.85061	0.00436349	0.0216117	yes	8.90291	5.31505	4.77894	8.15147	9.1863	6.06688	22.1391	10.1028	6.75083	18.9176	7.61636	10.0145	8.96165	14.9178	18.4139	17.6729	10.7732	11.1744	21.2677	11.5261	25.5258	20.4673	14.8424	17.2804
Pgls	1536.31	0.710483	0.190155	3.73633	0.000186724	0.00148616	yes	111.516	159.647	65.5518	113.075	78.6621	89.8112	52.1344	109.967	82.6898	121.089	98.9811	108.59	140.814	121.58	178.198	119.257	178.292	194.652	182.25	210.47	79.0371	201.719	215.816	179.521
Stmp1	2196.01	0.709807	0.195429	3.63205	0.000281175	0.00211384	yes	140.941	156.878	128.341	117.122	58.4276	151.383	160.156	88.8653	116.652	137.401	127.269	187.865	215.441	203.396	239.904	313.823	205.232	303.513	206.473	273.001	174.111	167.681	203.247	291.723
Med21	1683.1	0.709629	0.197009	3.60201	0.000315763	0.00231855	yes	104.804	64.8398	179.659	140.229	58.1948	127.381	148.864	202.878	133.546	115.786	100.213	183.013	95.5093	154.744	201.461	264.942	242.142	196.642	203.408	188.24	301.687	164.839	180.736	199.535
Nucks1	1624.52	0.708282	0.235258	3.01066	0.00260677	0.0140616	yes	9.48523	20.0627	13.1916	10.2464	17.0036	10.7922	13.0436	15.646	15.99	19.8033	6.20261	14.4261	22.4967	13.1769	22.7375	27.4256	17.1042	15.3473	25.0519	13.0951	57.6625	25.3583	17.2549	15.5234
Pole4	1316.75	0.705651	0.19978	3.53214	0.000412215	0.00292842	yes	64.8457	29.2503	37.8362	51.6563	73.7622	78.4971	84.6338	59.2216	51.4983	76.5853	63.1394	36.971	52.3253	73.0265	113.007	117.452	65.8511	78.8769	66.0815	89.359	140.872	96.096	121.109	94.6115
Ywhag	1973.85	0.705593	0.174089	4.05307	5.05506e-05	0.000480949	yes	32.1307	25.6359	34.3314	33.9425	52.7087	25.1692	39.7102	34.4812	27.5685	36.6924	24.4004	48.3919	41.3671	46.9884	89.9666	52.4248	43.8145	39.3127	63.2571	44.5154	45.9322	109.576	48.9642	65.5087
Antxr1	5196.69	0.704442	0.258178	2.72851	0.00636208	0.0294414	yes	30.3511	51.7066	43.223	65.0746	8.6872	42.4939	83.988	61.9659	40.7351	71.2734	33.6257	35.304	110.699	50.4333	91.2336	88.8711	83.6732	103.852	117.427	46.0472	66.7622	116.582	48.0648	117.578
Hikeshi	991.999	0.703862	0.20084	3.50459	0.000457303	0.00319178	yes	57.4307	56.6289	62.32	67.1556	25.7405	59.3412	50.0156	25.1202	77.5902	75.8578	44.7583	50.435	56.4643	75.1234	84.1673	101.629	86.2608	95.2267	68.6306	79.5549	130.914	106.002	96.0891	88.7613
Papola	2291.82	0.702174	0.168724	4.16167	3.15926e-05	0.000318093	yes	49.4137	46.9736	53.06	67.8108	79.9989	75.4339	53.2793	62.7243	46.4455	45.7758	38.5997	46.9351	44.2124	64.5484	69.6988	102.38	85.3631	102.29	80.5743	55.8355	166.532	99.5124	71.7204	84.0547
Rps11	12679.2	0.700005	0.15122	4.62905	3.67344e-06	4.61355e-05	yes	1346.44	1450.51	1009.13	1599.7	867.733	1279.6	1961.04	909.008	1280.77	1450.28	1062.75	1397.86	1902.41	1574.5	2624.48	2580.72	2136.18	2112.66	1874.16	2091.73	2163.78	2057.34	2829.08	2134.1
Eif5a	11453.3	0.699295	0.147156	4.75208	2.01334e-06	2.69611e-05	yes	479.163	450.038	381.84	438.312	525.975	449.031	367.882	514.16	413.748	658.327	556.554	602.119	466.232	522.318	665.316	375.699	896.762	789.542	728.054	717.577	719.985	1040.47	1271.43	865.633
Aimp2	935.933	0.698963	0.25866	2.70224	0.00688741	0.0313845	yes	46.7633	62.8581	47.2284	41.0253	18.8989	30.2988	32.6349	69.0196	47.7461	35.7322	40.2424	55.6717	48.9159	74.0768	77.6945	95.9447	57.5507	53.9698	36.8616	37.332	150.533	85.2067	112.887	55.9429
Ppp4c	1429.92	0.698798	0.191961	3.64031	0.00027231	0.00206167	yes	59.1217	35.5448	61.0923	58.8108	77.0237	51.1048	37.24	67.0251	55.2878	103.009	86.7553	45.2519	38.6643	74.1926	99.3155	95.7642	83.2851	93.132	87.6291	80.4723	58.0471	137.594	149.833	121.276
Actg1	57123.9	0.698518	0.146454	4.76953	1.84654e-06	2.49458e-05	yes	1711.83	1847.5	1217.44	1279.49	2366.69	1251.63	1753.42	1874.84	1511.84	1544.26	1529.9	1946.66	1221.36	1386.89	2629.2	2367.02	2586.46	2317.24	2324.56	3004.28	1214.83	3561.74	3730.72	2723.7
Sin3b	2008.04	0.698041	0.163999	4.25636	2.07784e-05	0.000219526	yes	143.082	112.382	83.5525	121.944	147.419	90.112	56.9291	109.356	63.9215	148.221	151.358	103.263	108.818	88.2951	188.352	151.509	225.568	147.445	183.797	169.059	162.65	197.219	210.082	169.377
Scarb2	1761.89	0.696372	0.19958	3.48919	0.00048448	0.00334638	yes	12.0339	15.5724	22.0866	14.7203	20.6175	17.4257	16.1781	27.2532	22.0478	22.4264	13.4814	15.8069	12.0349	22.6458	22.644	21.399	27.5666	62.644	49.1111	25.2563	24.9951	32.947	17.6709	17.7416
9130401M01Rik	791.947	0.694993	0.23544	2.95189	0.00315836	0.0165293	yes	26.2691	32.6736	26.3914	9.47096	37.9139	35.7149	26.7319	47.8986	35.2315	29.6567	33.6422	69.6761	41.5428	27.6693	64.6105	48.8012	44.3806	67.265	45.3877	56.1114	23.5108	71.5807	73.3558	69.296
Atp5mk	2206.49	0.694904	0.142699	4.86972	1.11757e-06	1.56709e-05	yes	636.669	806.834	890.041	1014.16	617.474	609.406	979.606	645.944	798.466	558.949	469.723	914.439	811.631	777.334	1206.66	1200.73	1346.29	992.53	1298.68	1073.07	1358.91	1107.88	1401.35	1436.38
Mrps12	833.37	0.694833	0.164093	4.23437	2.29191e-05	0.000240246	yes	61.4208	126.198	96.7029	86.1765	83.5145	62.1721	74.4997	67.5218	101.686	83.6575	69.799	52.8553	67.2607	62.4772	102.009	120.193	126.594	133.209	108.526	125.073	185.645	118.516	144.692	118.886
Hmgb1	11980.6	0.690831	0.170688	4.04734	5.18028e-05	0.00049025	yes	596.907	489.12	427.619	532.358	350.67	564.213	610.594	432.183	496.247	542.769	578.946	580.177	405.766	426.21	586.523	731.566	756.803	729.89	653.466	795.593	1631.3	789.913	980.122	582.381
Dph3	1351.24	0.690422	0.172447	4.00367	6.23676e-05	0.000573022	yes	65.3817	35.9565	59.9299	77.8358	40.2898	66.8661	77.9631	76.8336	81.6893	69.1728	60.4088	57.946	84.1586	86.4429	89.882	138.195	150.292	83.3749	130.219	81.1017	133.653	108.341	88.2806	111.279
Uggt1	1615.21	0.690046	0.18017	3.82997	0.000128157	0.00107261	yes	12.1105	21.4082	17.4914	8.49559	17.4738	17.7915	22.3828	17.8607	18.6546	21.0097	8.5715	24.9438	23.0513	13.1465	25.1564	39.7532	22.351	27.8084	31.6434	34.9633	22.1806	34.6566	24.947	21.8826
Cnih4	1268.11	0.689457	0.182847	3.77067	0.000162812	0.0013144	yes	67.8642	78.1249	88.287	49.6529	111.47	109.13	78.7869	67.4673	94.3191	82.5761	75.0183	99.1822	71.7787	80.2784	110.439	122.899	127.237	72.7762	128.561	98.1168	249.275	128.487	160.278	145.676
Snrpd1	1205.74	0.68932	0.19436	3.54662	0.000390204	0.00279803	yes	101.058	54.7216	49.9069	77.5451	98.0954	105.621	75.9809	100.586	162.569	83.1873	76.0769	76.2159	109.271	116.945	141.621	192.705	147.851	110.983	132.965	110.543	147.507	166.576	222.591	143.808
S100a16	6781.5	0.689187	0.156612	4.40059	1.07955e-05	0.000121611	yes	325.798	281.935	357.87	399.946	402.469	347.796	339.684	208.535	263.783	447.921	368.695	337.953	435.535	440.545	397.866	327.886	606.108	512.081	774.752	456.245	662.436	983.048	635.534	544.488
Eif2s2	2378.92	0.688085	0.190409	3.61372	0.000301838	0.00223778	yes	43.6063	34.1842	41.564	49.1598	48.2605	35.8515	62.5045	46.7054	41.1035	20.6877	36.1498	57.059	82.9187	60.6872	57.308	82.5421	64.0043	81.8671	67.5301	66.3227	102.989	63.756	102.566	83.321
Picalm	3149.13	0.687824	0.148727	4.62474	3.75064e-06	4.70499e-05	yes	34.6649	52.9296	54.8137	69.8355	55.3409	42.9831	56.5394	76.6347	65.5859	68.8627	30.4233	63.0635	70.3719	49.3475	120.271	116.941	90.6266	87.8059	89.185	78.1468	94.95	108.746	56.4242	83.1882
Ctnnb1	7019.32	0.68568	0.19514	3.51379	0.000441769	0.00309933	yes	173.702	197.886	114.047	252.143	92.5859	119.944	298.377	263.787	173.083	283.968	116.318	211.593	211.896	246.629	347.99	517.556	346.792	302.392	296.966	243.259	291.26	292.86	208.525	387.211
P3h3	1648.53	0.685606	0.189482	3.61831	0.000296528	0.00220186	yes	14.8302	24.3873	27.0112	43.0829	53.9793	19.7843	46.0651	20.4593	35.6033	32.7685	34.0711	28.5133	25.5554	26.1259	55.9969	67.0004	51.9719	58.4651	41.3877	46.3433	33.9419	65.741	37.3116	49.6581
Pdia3	25296	0.684591	0.151341	4.52352	6.0821e-06	7.24392e-05	yes	451.293	398.391	483.456	438.97	680.904	407.601	370.153	360.042	531.857	499.101	507.282	426.117	418.77	441.996	481.859	676.714	627.04	815.967	531.839	733.111	1359.4	766.56	796.122	669.754
Timm13	1920.26	0.68419	0.205042	3.33684	0.000847373	0.00541641	yes	161.006	109.344	131.149	159.984	43.2392	142.72	233.511	135.424	116.122	164.056	114.034	139.815	128.713	221.066	211.421	266.947	216.956	205.878	190.302	216.825	259.211	203.739	314.519	258.045
Nmi	831.296	0.683798	0.219484	3.11549	0.00183642	0.0104702	yes	54.0408	34.6324	24.2969	38.3158	56.3692	53.1288	60.8121	20.3892	28.6302	75.181	41.3355	33.403	54.1627	34.4642	55.9262	71.8113	47.41	73.8234	55.5857	59.9025	107.379	92.0557	82.4197	66.3975
Atp5po	4439.68	0.680548	0.135913	5.00722	5.52212e-07	8.37929e-06	yes	334.541	311.131	300.798	308.244	382.979	278.113	426.845	389.089	361.721	376.516	306.28	366.473	264.668	379.072	569.683	553.38	481.156	450.588	467.379	511.029	943.02	454.954	565.828	535.202
Dap	6936.22	0.676885	0.131047	5.16521	2.40167e-07	3.94618e-06	yes	239.61	173.975	246.891	208.02	360.65	283.2	232.838	195.534	245.768	260.652	213.723	287.833	190.355	267.264	325.911	399.83	429.243	484.595	349.311	499.77	256.93	391.488	434.257	383.828
Tmem165	1417.96	0.676342	0.216684	3.12132	0.00180041	0.0102868	yes	53.0415	22.8253	29.6356	61.2455	20.6223	32.4227	37.1507	82.0903	40.9179	32.18	59.6476	31.2822	39.1172	30.9626	95.8801	61.0741	47.7909	76.1656	69.6397	51.912	57.2985	80.7404	53.5611	80.7641
Ddb1	4332.15	0.674871	0.141342	4.77473	1.79946e-06	2.43712e-05	yes	46.1305	79.6136	57.0861	51.2685	40.9285	56.1545	36.7329	41.731	54.179	77.6137	47.8409	63.7278	51.1132	49.4951	74.5277	79.5774	87.9264	90.3985	102.316	76.4277	50.8673	129.06	97.9084	95.2669
Surf4	12749.1	0.673016	0.16689	4.0327	5.51404e-05	0.000515461	yes	168.018	149.392	253.363	100.576	395.684	220.676	135.134	211.819	183.876	226.194	212.101	213.383	130.542	151.012	266.977	203.538	309.753	358.441	283.776	351.259	299.293	404.019	386.837	301.949
Mtch1	2973.15	0.672422	0.259254	2.59368	0.00949545	0.0408042	yes	106.237	170.394	85.3386	114.94	14.7965	108.758	114.226	138.391	112.898	151.835	104.133	124.47	154.516	111.442	215.545	148.631	182.017	282.568	164.263	221.095	59.4076	224.072	121.501	275.526
Kpna3	935.294	0.672186	0.207063	3.24628	0.00116924	0.00719473	yes	8.97256	4.11203	17.1906	9.73446	12.2532	9.51429	8.47713	18.9707	9.25275	14.6867	12.9234	15.6108	9.1336	8.76909	27.0778	17.0489	19.0243	14.7976	22.4817	15.8462	13.088	20.1269	21.7185	12.2569
Atp5if1	3799.89	0.671422	0.184849	3.63228	0.000280931	0.00211384	yes	534.014	659.876	398.134	706.447	275.377	475.146	644.614	807.996	586.269	680.496	312.199	471.241	726.148	746.559	889.913	826.131	898.334	847.345	767.989	742.015	1516.13	771.531	1025.63	974.293
Sec61a1	9841.27	0.67117	0.179458	3.73999	0.000184031	0.00146582	yes	111.997	134.211	267.424	111.935	330.68	153.281	101.174	205.272	190.939	209.251	162.519	121.514	108.295	132.352	189.994	191.492	267.407	309.943	242.23	320.829	222.742	392.345	307.809	246.414
Txnrd1	796.528	0.670299	0.25616	2.61673	0.00887777	0.0386616	yes	11.7241	3.94772	12.846	11.241	23.1988	5.01462	5.33921	17.7137	15.9949	15.8493	18.8144	11.4227	13.5357	17.153	14.7956	26.05	15.5153	13.8775	24.8212	16.8398	21.3439	27.0309	26.0346	26.073
Uqcc2	1262.76	0.670226	0.20189	3.31975	0.000900975	0.0057181	yes	185.219	170.065	220.386	272.259	300.273	153.445	203.553	353.202	98.4221	324.947	165.833	207.663	273.042	208.881	329.254	355.183	265.015	301.288	289.664	292.234	659.609	288.992	434.853	343.369
Ssna1	1586.87	0.669257	0.17777	3.76473	0.000166728	0.00134297	yes	102.852	138.755	101.45	136.832	89.6623	109.79	144.137	97.9469	151.243	114.569	111.316	89.136	114.088	98.5841	167.25	204.222	146.164	159.685	204.32	131.158	359.946	145.914	182.233	147.762
Cops5	2068.9	0.668984	0.160556	4.16667	3.09085e-05	0.000312086	yes	100.337	89.592	68.12	68.6743	67.8748	59.6951	87.7983	92.7529	60.0264	57.7551	62.8641	69.0546	59.5988	61.9397	86.9029	143.105	87.5252	86.2849	101.57	117.326	108.792	105.457	176.823	145.358
Nt5c	967.459	0.666343	0.19816	3.36266	0.000771965	0.00501662	yes	57.0362	42.7571	40.0936	102.712	52.8591	72.2445	95.0788	108.884	71.1555	119.048	55.012	90.5858	88.211	67.235	163.77	88.2459	123.057	103.287	109.251	84.3566	148.408	126.784	146.871	129.261
Wdr18	616.019	0.666171	0.257594	2.58613	0.00970599	0.0415004	yes	13.4584	12.1912	11.9081	9.67958	8.019	22.9844	13.0264	25.2339	21.7804	11.1085	12.5392	10.0732	10.1886	12.2961	21.8168	30.8713	21.7636	13.4597	11.4065	10.3177	36.8851	21.6065	22.843	33.4832
Mrpl18	1233.67	0.6658	0.20899	3.18579	0.00144358	0.0085774	yes	72.1831	45.6504	47.2865	64.5772	53.5124	59.4413	79.0093	55.8085	48.8272	124.709	66.7123	51.6325	23.0422	38.0758	93.5225	115.412	75.2942	95.5023	82.7013	81.1488	116.84	103.218	119.664	71.5562
Rala	1825.54	0.664548	0.168389	3.9465	7.93012e-05	0.000705024	yes	60.654	43.4014	61.0365	29.8606	40.625	47.4937	66.7958	58.74	45.8839	92.061	67.5629	81.8283	44.988	49.325	130.201	91.962	78.8487	83.1083	93.8561	66.1026	102.755	103.952	82.291	78.024
Cd63	25902.3	0.664321	0.126886	5.23555	1.64491e-07	2.81499e-06	yes	1715.67	902.902	1433.08	1452.76	1427.72	1534.13	1398.79	1273.96	1677.56	1400.15	1698.65	1802.84	1233.7	1322.78	1709.78	2608.09	2233.96	2258.67	2334.77	2228.47	2768.02	2121.43	2870.16	2284.01
Mrpl33	2577.84	0.66313	0.212203	3.12497	0.00177823	0.0101764	yes	300.81	455.817	550.867	621.419	580.617	426.275	572.833	430.574	292.272	415.218	255.175	525.418	512.704	682.716	555.212	663.762	713.594	612.504	613.399	566.77	1839.84	646.373	677.261	656.362
Snrpa1	1124.5	0.661725	0.227271	2.91161	0.00359574	0.0184136	yes	38.3784	50.2409	52.2738	40.42	54.7516	57.8719	61.9801	48.8427	46.9754	59.2486	62.7204	44.3445	34.5853	55.9207	60.3638	98.281	66.1445	61.9122	59.7289	39.7443	187.6	92.7782	103.794	38.3026
Rps26	10166.6	0.658465	0.194108	3.39227	0.000693162	0.00456573	yes	933.624	1075.76	906.596	1709.42	661.083	984.175	1543.99	586.051	899.841	1031.08	788.257	1240.79	1822.57	1460.51	2144.29	2140.41	1744.19	1686.89	1765.03	1975.51	890.838	1641.72	2076.69	2013.26
Srp19	1925.68	0.657752	0.182652	3.60112	0.000316845	0.00232491	yes	106.036	116.661	112.252	176.089	334.216	102.418	190.569	112.155	91.8743	126.647	96.7316	128.122	176.431	146.033	188.703	239.699	221.335	210.296	215.569	222.806	256.475	230.214	256.431	250.957
Psma5	4311.15	0.657623	0.127782	5.14644	2.6548e-07	4.2962e-06	yes	199.645	135.566	193.291	228.766	211.832	180.437	210.303	206.595	179.782	224.61	208.409	229.189	176.894	209.546	291.188	397.299	279.34	244.989	255.647	306.26	420.245	302.668	396.798	294.28
Ndufa12	1448.15	0.657588	0.258224	2.54658	0.0108784	0.0455413	yes	126.481	138.634	186.728	216.155	165.594	138.875	258.862	351.176	223.406	202.596	134.465	220.905	112.5	241.219	219.145	356.942	279.788	193.381	187.733	195.545	864.373	246.742	306.101	209.833
Eif4a3	2344.15	0.657162	0.152669	4.3045	1.67362e-05	0.000180377	yes	81.1621	91.2506	77.7165	63.4477	116.496	106.94	131.402	178.469	70.8929	85.4983	76.383	121.865	76.9098	109.695	163.705	174.344	128.477	165.7	146.184	119.143	159.657	172.69	198.777	151.951
Nup54	646.266	0.656907	0.249455	2.63337	0.00845429	0.0371496	yes	7.83595	21.6738	27.1322	15.3823	34.4555	12.6241	7.0589	11.96	16.0751	10.4606	9.6027	9.74	21.2381	17.2484	32.1915	31.1569	21.4595	21.2088	24.9323	14.1777	21.7803	31.3296	32.6169	22.5739
Cdc123	1882.21	0.656252	0.191645	3.42431	0.000616372	0.00412827	yes	149.511	77.8876	89.15	73.9988	184.349	51.3453	63.8565	153.759	104.219	97.7447	118.69	96.1644	123.185	91.9144	155.89	148.876	153.348	140.063	156.556	135.923	258.956	172.143	204.265	151.661
Anapc16	992.654	0.652879	0.157859	4.13584	3.53654e-05	0.00035113	yes	43.9742	92.9123	61.2659	51.1207	37.2168	50.5105	42.4487	52.9295	43.61	45.6173	57.6974	52.1659	44.5103	37.7787	73.8467	118.812	87.5403	70.3051	90.4791	70.0055	70.333	74.3964	74.0405	87.4817
Rpl15	17000.3	0.652368	0.17178	3.7977	0.000146042	0.00120436	yes	1010.78	1297.93	1037.86	1802.5	1003	1130.79	1864.93	858.912	1160.93	1186.95	850.19	1114.37	1871.41	1380.48	2429.37	2925.44	1866.57	1906.14	1756.69	2070.54	1021.29	1917.22	2197.53	2069.98
Lipa	2312.64	0.651695	0.190837	3.41492	0.000637997	0.00425318	yes	47.4441	35.7871	45.0613	56.4628	31.4332	35.2377	40.5243	46.2753	44.7614	53.672	29.079	35.5558	18.7293	30.2617	43.3402	52.4373	77.7111	96.5412	109.832	58.9087	42.322	52.2326	47.8116	54.8998
Arhgap5	1485.43	0.651519	0.205402	3.17192	0.00151437	0.00890906	yes	17.3124	15.5374	15.7888	18.8402	20.2399	12.5738	15.6124	19.142	9.15015	13.5503	12.9217	16.3904	37.3077	11.1396	27.5906	20.4117	24.5783	22.0406	46.9675	25.1474	32.9089	28.738	13.939	28.0071
Sf3b5	1787.91	0.649054	0.135676	4.78386	1.71959e-06	2.34339e-05	yes	14.4765	22.0526	19.2807	22.5705	30.8127	19.4032	29.2949	20.3902	26.0638	26.9044	16.5961	26.2321	23.2875	26.3119	38.5479	32.3516	35.689	36.6685	27.0921	31.9158	42.5853	35.8364	46.2626	39.8257
Sec13	5078.64	0.648585	0.144148	4.49943	6.81348e-06	8.04396e-05	yes	204.099	171.608	185.288	153.053	259.252	246.413	221.066	245.438	258.666	216.02	205.173	276.891	138.609	260.075	244.757	364.148	333.228	291.996	275.503	348.133	428.708	379.44	477.726	307.567
Mrpl52	1658.09	0.646752	0.19831	3.26131	0.00110898	0.00685546	yes	530.998	243.877	359.165	507.889	233.299	417.361	424.884	384.075	474.065	450.854	166.444	435.85	568.734	461.466	779.854	631.753	665.944	587.662	662.972	595.343	331.217	716.003	807.173	732.776
Srp72	1828.59	0.646705	0.221022	2.92598	0.00343375	0.0177196	yes	27.812	23.4745	35.5325	16.6023	62.8168	7.31383	30.9822	44.86	21.3686	35.4938	32.5602	46.1745	35.3505	32.2222	41.8094	52.3039	44.5058	52.1579	36.8999	45.4676	66.2322	67.2153	49.6442	53.0391
Pfdn1	1335.45	0.646692	0.170504	3.79283	0.00014894	0.0012255	yes	55.9993	64.3354	58.4737	85.9751	75.9426	53.3136	88.0895	71.5195	77.6094	83.4456	62.3169	45.522	97.9615	82.9301	109.349	90.966	104.509	90.616	104.058	87.2366	209.44	113.335	109.93	120.173
Srm	2449.24	0.646158	0.254356	2.54037	0.0110734	0.0461954	yes	130.492	66.4619	170.985	31.9962	145.881	97.7781	86.6499	57.8773	145.272	103.246	141.028	107.069	64.0895	126.501	159.518	157.648	122.388	89.5599	124.55	131.656	138.672	216.178	364.243	170.61
Exosc4	731.502	0.645732	0.210999	3.06036	0.0022107	0.012189	yes	10.8903	17.2306	21.1944	18.9241	33.0144	27.7549	22.9871	26.8513	29.9403	15.127	8.87373	20.5135	35.7042	20.1157	33.2165	32.5593	29.449	28.0349	36.9201	29.2423	54.3043	38.4888	31.6701	35.8494
Cct3	3215.87	0.645367	0.139208	4.63599	3.55228e-06	4.47713e-05	yes	138.345	114.599	91.5479	122.678	127.232	99.5589	110.021	68.7206	114.149	142.201	95.2077	92.6058	86.6635	124.197	156.768	160.728	142.334	158.775	152.41	140.162	203.694	234.826	218.982	182.613
Pdcd6ip	1921.11	0.643937	0.220727	2.91735	0.00353021	0.0181308	yes	17.478	14.3141	23.7139	18.7029	24.2806	25.5193	13.2435	49.4027	11.1827	17.5484	35.2067	23.3525	14.4076	33.5811	25.9727	28.8862	44.1456	47.0448	43.6111	18.8428	31.637	49.3587	42.5486	36.1007
Tomm20	1673.75	0.643731	0.186954	3.44325	0.000574762	0.00388727	yes	37.0454	32.0207	24.3155	20.9035	17.7691	25.9438	31.3778	38.4771	18.2874	16.7735	20.3606	31.752	38.3553	35.6542	40.7842	52.1255	42.6679	43.3988	42.3934	29.405	34.5586	43.1599	69.9806	44.6147
Rpl29	5816.81	0.643432	0.153662	4.18732	2.8227e-05	0.000289097	yes	549.847	636.14	420.791	577.121	451.648	564.389	557.523	492.99	529.083	535.891	405.396	537.4	861.509	605.118	1155.98	837.239	924.744	754.12	752.709	907.255	469.124	776.846	1185.89	1014
Stt3a	9984.95	0.641511	0.191466	3.35053	0.000806563	0.00519586	yes	149.416	90.6143	252.935	94.7193	243.249	258.332	134.603	86.2809	78.3252	152.502	143.457	181.282	153.165	153.962	174.639	179.54	245.323	305.425	226.213	260.163	237.566	327.137	279.94	234.092
Bola2	632.44	0.641425	0.209143	3.06693	0.00216272	0.0119737	yes	36.8389	22.3286	26.0793	23.7936	39.0453	33.4547	39.7779	54.1966	25.7794	28.5783	16.4959	34.2938	22.7764	54.9833	54.5646	46.5769	55.8658	39.8509	48.7572	41.3807	67.2094	38.4814	69.0061	53.3285
Bfar	1340.83	0.641312	0.238562	2.68825	0.00718285	0.0324409	yes	9.56547	20.9272	28.3949	12.8352	12.7942	24.361	39.5024	35.2114	37.2192	10.4652	38.7247	23.7718	26.4259	23.0046	30.2846	49.2796	35.6388	56.0486	41.8589	30.8213	30.3283	35.5803	42.819	38.709
1810009A15Rik	736.839	0.640758	0.231702	2.76544	0.00568454	0.0268512	yes	65.1734	54.0195	58.6131	36.4717	42.6275	34.7874	56.6369	75.4761	85.4751	50.5109	70.1447	112.632	44.8149	69.6556	84.5961	139.973	92.0151	70.1707	58.3551	76.3321	172.867	78.0367	102.369	90.0569
Gnas	32161.8	0.640686	0.245027	2.61476	0.00892903	0.0388375	yes	1038.72	823.337	607.486	1260.77	402.375	821.138	2703.88	941.774	1793.54	1804.63	837.872	973.471	1618.26	1377.7	2693.01	2130.81	2028.06	2754.05	1661.47	1285.14	1466.51	1745.06	996.578	2820.56
Wdr1	5297.94	0.639546	0.186931	3.4213	0.000623223	0.00416246	yes	97.4682	120.952	82.1188	84.1373	84.9487	115.478	47.3179	156.88	87.5804	127.255	59.2977	84.0864	43.9011	54.4045	141.235	106.14	133.582	150.842	134.048	111.642	105.197	212.087	189.634	129.036
Mrpl20	1410.21	0.639426	0.153434	4.16743	3.08053e-05	0.000311337	yes	173.573	88.3941	97.5399	142.587	79.4736	117.95	114.213	159.923	124.299	157.726	105.212	154.055	145.22	107.764	179.511	206.455	214.522	191.029	186.292	197.785	163.82	181.672	243.095	244.549
Tmed9	2749.46	0.639379	0.201293	3.17636	0.00149137	0.00879793	yes	133.749	79.8009	103.364	74.0646	52.7468	122.276	98.7329	91.4548	138.928	126.22	83.0099	125.796	104.518	171.26	113.786	206.792	133.923	148.29	119.283	165.966	302.097	166.97	157.574	196.302
Ppp1cc	1601.54	0.638313	0.252921	2.52376	0.0116106	0.0479324	yes	34.7527	38.9353	12.8123	47.676	20.2145	23.9691	68.6846	41.5858	69.256	55.0948	36.4762	53.4764	68.4286	41.914	74.1765	110.331	52.1311	37.2181	67.5404	64.1132	93.6186	86.2659	45.6907	67.304
Srsf6	3580.98	0.636461	0.160878	3.95618	7.61572e-05	0.000679893	yes	63.2227	27.8158	71.831	85.6003	60.3638	57.0868	54.8143	58.8825	64.7705	73.1588	70.0996	65.7725	63.608	62.0006	97.6321	121.453	95.5588	113.932	112.639	82.8893	47.6052	115.356	122.567	93.1251
Svbp	1355.11	0.635328	0.170331	3.72995	0.000191515	0.00151753	yes	137.837	87.8071	107.032	180.407	148.465	87.3288	156.53	119.253	138.167	131.758	88.3324	125.929	176.962	102.296	183.58	226.429	201.75	216.705	139.618	190.454	301.777	166.747	168.073	220.307
Ost4	6697.36	0.633166	0.134997	4.69021	2.72919e-06	3.50994e-05	yes	590.509	808.827	686.585	767.357	1011.93	448.397	1051	611.598	704.752	558.716	563.841	665.671	801.901	739.322	970.233	1090.15	1052.37	904.118	1031.64	1208.39	1414.41	1128.89	1218.37	1221.27
Ctsk	8212.76	0.632789	0.201418	3.14167	0.00167985	0.0097382	yes	375.394	158.908	304.181	333.542	187.476	299.612	314.311	177.784	325.56	369.467	478.35	393.152	219.299	242.256	433.902	492.031	557.744	813.647	465.562	515.089	244.948	327.576	410.95	509.836
Mdh2	4972.01	0.63131	0.187994	3.35814	0.000784694	0.00508556	yes	142.509	168.053	183.303	242.666	146.317	161.997	207.462	280.294	159.864	209.584	221.944	291.883	124.329	172.39	194.183	341.386	276.992	247.788	181.679	229.156	529.25	301.712	437.02	286.182
Atp5mj	2172.98	0.630606	0.151718	4.15643	3.23261e-05	0.000324868	yes	682.291	853.76	685.829	965.481	509.072	455.201	997.106	895.432	794.796	738.511	546.64	619.558	931.207	661.087	1432.32	1131.41	1271.01	939.71	1106.23	1089.98	985.997	961.591	1238.85	1480.1
Rab4b	1039.83	0.630466	0.197195	3.19716	0.00138786	0.0082739	yes	45.2434	77.8324	56.2715	40.9187	64.109	23.0846	34.7868	47.4959	31.992	51.3341	40.489	58.4923	48.5195	86.555	60.4271	46.8914	99.3224	88.6859	72.8988	78.5392	87.4772	73.3692	93.7837	91.2194
Caprin1	3471.54	0.629862	0.224525	2.80531	0.00502681	0.0242578	yes	29.59	52.4531	38.2151	45.4885	84.1755	17.2309	74.7784	24.2005	35.354	72.5691	75.4725	24.7518	71.9194	43.1268	76.3438	80.1883	82.0023	92.5689	89.1396	53.5138	81.3194	94.904	64.1391	63.6723
Parva	3284.81	0.628951	0.199393	3.15432	0.00160872	0.00936641	yes	12.1698	52.8164	38.0133	21.5432	63.2517	44.2122	49.5474	33.1932	31.2278	60.4489	35.3319	24.9136	34.2393	44.1328	54.0913	67.553	51.6785	91.864	50.6151	56.0369	40.837	75.4086	65.5559	56.0075
Tcp1	4768.43	0.628807	0.177816	3.53628	0.00040581	0.00289251	yes	111.181	105.363	96.2008	141.042	54.7094	110.18	174.052	232.199	144.75	107.573	98.5625	108.016	140.481	108.856	148.463	222.421	173.484	204.409	155.099	171.442	215.401	220.076	261.085	175.053
1810037I17Rik	1633.2	0.628088	0.139636	4.49802	6.85877e-06	8.06564e-05	yes	85.6114	49.62	91.5731	89.8491	73.9813	81.0673	87.8179	86.4195	70.5835	101.845	73.7875	96.8217	79.4842	93.4066	106.094	123.781	133.54	101.998	160.246	95.8107	193.037	126.659	128.625	138.676
Psmb5	3173.92	0.626079	0.151958	4.12008	3.78742e-05	0.000373615	yes	241.967	190.54	186.646	209.214	244.504	183.836	177.501	220.422	318.651	271.996	291.58	186.353	212.723	215.042	285.966	338.393	414.682	314.138	334.332	350.193	191.951	388.19	520.647	414.243
Klhdc3	1276.53	0.626029	0.200433	3.12337	0.00178791	0.0102263	yes	29.5057	31.9544	25.688	27.107	27.4492	33.2428	29.0208	37.913	34.5035	55.7434	30.0384	39.9789	30.9555	26.4545	46.0103	24.121	50.1423	74.0159	60.8606	44.012	17.5093	68.889	70.0821	64.493
Sft2d1	1038.73	0.625856	0.211026	2.96578	0.00301921	0.0159177	yes	97.757	25.3941	57.6157	54.5231	89.5396	42.1869	50.4178	35.1232	54.0765	50.4152	67.6666	82.6544	75.2755	66.1284	77.1746	106.009	98.0985	64.1721	106.675	91.7043	127.41	92.2991	110.141	81.1388
Maged1	9115.08	0.623406	0.133057	4.68526	2.79601e-06	3.58727e-05	yes	131.914	134.391	218.195	139.878	223.058	247.021	133.537	176.358	212.38	144.192	195.505	176.34	134.424	178.517	225.292	264.868	261.284	300.836	261.826	291.305	187.103	374.574	320.245	267.06
Arf5	2293.22	0.623368	0.15522	4.01603	5.91861e-05	0.000548021	yes	88.6771	150.344	79.3009	106.807	167.902	94.0148	97.0463	153.665	126.471	138.451	96.4186	137.93	139.909	152.482	199.141	105.994	188.007	231.538	192.803	213.353	118.058	232.521	200.949	256.645
Smarce1	1532.46	0.622749	0.221461	2.812	0.00492347	0.0238774	yes	32.8894	58.036	30.8103	13.6932	38.7071	44.9693	43.3368	46.8256	19.2728	42.9795	26.9704	32.4827	17.7211	45.5883	30.8438	51.6586	67.1309	47.0487	63.3894	30.4297	83.817	72.3017	56.8608	50.3445
Polr2l	943.807	0.622291	0.237232	2.62313	0.00871263	0.0380042	yes	33.8804	27.2861	37.4372	37.7354	7.65915	25.2766	30.7254	38.7109	20.0035	34.7501	16.3725	46.5609	34.9611	46.6477	62.2279	52.6574	59.0644	32.8644	41.1035	38.2633	61.4755	40.6098	53.8017	47.1857
Rpl36al	3909.1	0.621452	0.139559	4.45296	8.46944e-06	9.78782e-05	yes	456.203	572.533	476.702	749.3	426.068	627.866	745.534	591.244	640.211	793.64	583.103	624.495	879.515	557.56	894.481	865.926	870.416	869.88	824.284	894.141	985.089	1016.49	1377.61	1160.21
Glipr2	2644.43	0.620638	0.232316	2.67153	0.00755068	0.0338038	yes	44.0137	43.1683	86.1066	65.7351	161.881	57.4777	34.6906	79.8112	57.0058	42.1269	47.559	67.1148	39.7317	118.157	100.099	64.1854	113.507	82.0022	107.07	113.813	70.6949	194.974	123.189	87.8584
Eprs1	3701.74	0.619643	0.169204	3.66211	0.000250148	0.00192103	yes	27.2097	33.8847	52.0413	33.3482	58.4352	47.1684	39.0868	62.3755	32.6893	27.8619	44.8278	45.1589	29.3542	20.5305	52.5643	74.4451	63.3353	63.4202	54.8691	46.5845	78.6458	68.8324	70.9336	39.7499
Yipf5	4251.29	0.618705	0.144302	4.28759	1.80625e-05	0.000193892	yes	88.5396	52.9665	61.2176	72.4638	70.4662	88.9094	68.0093	73.8919	87.2506	56.6964	57.966	71.2239	59.3717	91.5644	92.1442	122.454	99.5259	85.5046	105.148	126.976	150.334	102.126	122.437	111.345
Tmed3	9925.54	0.618313	0.138207	4.47381	7.68369e-06	8.96682e-05	yes	497.883	304.077	479.288	297.033	486.311	485.819	308.809	396.992	394.807	518.85	599.266	430.829	347.376	344.621	767.571	662.815	636.106	759.821	562.548	768.633	477.34	611.959	730.073	589.959
Ptbp3	1786.13	0.618136	0.214799	2.87774	0.00400536	0.0201207	yes	10.9221	21.2586	26.5083	22.3686	17.3702	11.1082	23.7121	14.3028	12.6556	13.5076	8.00012	10.4464	30.8878	9.88392	31.723	33.0919	22.9477	31.4998	30.5729	18.359	19.3697	32.8228	20.6594	20.2609
Ube2w	1756.7	0.617448	0.159049	3.88211	0.000103553	0.00089321	yes	34.8595	30.5732	37.3313	38.4935	41.1243	21.3247	47.416	38.1603	52.5044	52.8365	54.3427	66.283	40.2538	60.1098	59.5338	59.9236	70.0973	83.068	61.786	69.6963	70.4422	79.3262	67.7945	68.0551
Creb3l1	2270.67	0.617289	0.163676	3.77141	0.000162325	0.00131245	yes	19.26	41.1543	38.31	39.6697	60.3574	57.3022	37.0598	51.9057	66.9706	42.7576	37.8656	39.9454	45.1491	55.8016	67.5606	55.3262	61.2453	74.8225	64.1997	74.3438	47.023	103.036	82.6876	79.2093
Mtpn	7100.85	0.616985	0.116294	5.30541	1.1242e-07	1.99066e-06	yes	58.3249	66.3752	99.3664	85.9037	131.249	86.5467	88.6418	79.983	96.327	92.9099	99.5656	89.6485	109.567	75.742	138.961	147.652	123.46	132.593	162.522	97.2714	120.125	172.798	171.312	141.728
Trip12	2163.67	0.616887	0.222683	2.77025	0.00560137	0.0265285	yes	23.0652	29.8539	31.5223	18.5717	77.6205	19.7126	32.9028	21.607	14.7211	41.1035	17.7811	22.0926	43.3203	27.9523	49.08	59.8163	40.2589	34.912	44.621	45.0528	66.2759	50.0351	28.3768	44.2362
2310022B05Rik	594.76	0.615608	0.232167	2.65157	0.00801184	0.0355138	yes	7.71652	8.86076	9.56257	13.6784	4.26554	6.53339	8.03755	14.2586	13.5679	13.9939	5.42386	4.88513	8.35602	8.42113	21.1548	14.8988	14.754	12.5884	12.8766	17.5481	9.0834	13.8154	9.03446	16.4651
Wapl	995.474	0.615018	0.238117	2.58284	0.00979909	0.0418404	yes	11.7902	7.26737	8.27788	10.0131	6.26597	3.94912	12.82	13.5215	4.33077	11.5138	3.74781	7.24549	7.10445	6.74579	11.9472	14.9516	11.0357	9.28457	11.4558	10.0386	23.3288	15.949	7.81675	11.5652
Fam3c	1235.92	0.614919	0.199278	3.08573	0.00203056	0.0113654	yes	28.2737	28.4545	38.1431	57.6867	51.8828	31.3987	41.8344	36.2307	25.3508	29.102	24.574	46.4011	25.53	25.8346	28.8206	59.3094	51.2631	49.8857	43.9737	35.5077	92.6086	60.263	65.2874	57.5126
Rtraf	3799.82	0.614733	0.140883	4.36344	1.28034e-05	0.000141637	yes	146.134	147.66	135.971	85.8345	214.303	131.667	113.548	114.653	139.129	141.36	106.685	143.886	123.084	152.919	225.66	211.609	231.875	266.132	234.184	219.422	109.025	189.731	229.799	192.76
Tmem128	902.145	0.613962	0.21718	2.82697	0.00469908	0.0230079	yes	59.4896	35.4249	67.6876	43.7812	66.9836	54.0553	57.5072	90.2094	31.4246	25.4612	14.9868	46.9873	49.002	35.2314	73.9235	79.5669	74.7915	81.1379	89.066	61.5946	56.592	84.427	84.6368	67.1652
Pdzd11	1281.61	0.613317	0.166961	3.67342	0.000239329	0.00185255	yes	56.1762	63.509	75.7524	81.2438	60.3291	53.4153	87.245	125.612	53.489	48.9749	74.8585	47.9498	65.799	73.7768	72.5077	105.375	129.225	118.506	80.4027	114.073	119.355	105.922	127.913	97.7262
Mydgf	2911.93	0.612501	0.163575	3.74446	0.000180779	0.00144314	yes	97.5198	104.853	77.0815	76.5785	43.8632	92.6868	65.0949	97.9318	121.103	113.311	129.016	81.8309	84.3275	118.437	138.311	111.969	135.559	128.691	131.838	166.601	149.261	176.495	170.782	149.455
Ahsa2	1197.66	0.610088	0.233223	2.61591	0.00889911	0.0387231	yes	31.5402	20.3889	15.8846	20.445	35.8935	16.1776	9.81641	45.5507	17.2981	37.8077	14.345	44.9286	16.6949	29.9774	39.8122	44.4515	36.2411	48.7874	29.3812	24.8563	50.6641	40.1985	34.4446	43.8771
Ier3ip1	2785.33	0.609601	0.177885	3.42693	0.000610442	0.00410267	yes	130.002	169.697	130.314	166.783	154.897	142.948	151.92	116.704	121.035	122.253	88.2362	141.794	203.408	157.482	193.563	222.749	174.743	150.399	201.556	215.045	456.799	194.968	195.265	195.609
Lpcat3	1266.13	0.609368	0.186592	3.26578	0.00109165	0.00677569	yes	35.1616	34.3855	23.5243	28.3352	21.4449	41.7977	17.0231	60.1667	27.8029	41.7915	36.7808	36.1486	19.7331	25.926	35.7116	42.4538	41.6702	62.355	50.3732	48.8305	48.6586	51.2389	56.9749	60.9448
Ywhae	9593.8	0.608696	0.101085	6.02163	1.72665e-09	4.29178e-08	yes	179.714	230.936	242.748	287.153	312.265	255.71	235.576	235.323	270.421	261.628	217.703	214.137	254.775	218.301	299.945	333.906	378.163	386.229	373.998	346.499	506.255	392.296	415.299	347.544
Arpc1b	11004.8	0.608418	0.145374	4.18519	2.8493e-05	0.000291543	yes	443.406	475.551	507.568	348.696	776.567	523.456	586.142	372.817	397.258	673.869	499.449	536.066	407.04	634.787	594.703	826.421	764.359	900.778	1249.13	547.561	892.599	1051.49	633.364	562.501
Edem2	1205.81	0.607966	0.218256	2.78557	0.00534341	0.0255553	yes	21.0814	29.9954	55.7714	30.4965	22.5822	24.1101	25.9968	10.4204	17.1046	36.074	42.7161	23.4027	27.3167	25.2391	45.98	33.1425	29.6073	52.2505	55.9626	49.5844	30.7166	45.8621	53.9202	38.8188
Psmd7	2435.86	0.607407	0.197444	3.07635	0.00209555	0.0116803	yes	102.178	76.8026	94.4672	88.8615	27.7618	91.602	76.7001	113.519	76.7702	108.759	77.7513	85.3712	120.107	72.597	120.31	158.291	113.67	105.108	109.447	99.8275	222.594	144.337	165.002	102.841
Copb1	5111.51	0.606848	0.165844	3.65915	0.000253057	0.00193274	yes	104.194	128.214	85.2168	90.2677	154.575	85.1827	128.699	104.35	131.295	61.9809	84.4442	91.9988	134.618	92.9789	138.738	211.416	114.906	125.656	123.304	158.035	254.362	209.397	137.536	162.306
Arpc5	6078.64	0.604144	0.179772	3.36062	0.00077768	0.00504927	yes	201.436	120.974	209.657	223.979	90.5726	169.04	157.207	200.252	167.382	170.157	202.505	155.421	176.449	159.241	172.114	263.855	242.903	256.953	238.508	221.433	529.483	224.747	264.861	243.604
Eif3i	3264.16	0.604027	0.196652	3.07155	0.00212953	0.0118144	yes	185.579	185.705	195.477	190.269	59.9251	151.118	158.011	177.085	237.161	206.583	199.387	119.577	203.08	182.796	314.58	311.79	251.661	271.299	214.598	268.885	133.682	228.434	390.804	334.505
Psmb1	6228.53	0.604009	0.137138	4.40438	1.06086e-05	0.000119631	yes	163.92	209.283	169.019	224.248	130.342	201.576	205.052	129.711	212.783	246.732	167.528	222.919	209.491	203.511	291.563	362.14	310.396	272.799	251.732	266.103	366.798	236.387	334.568	283.958
Calm2	20409.5	0.603023	0.220739	2.73184	0.00629817	0.0291853	yes	911.227	1029.69	785.509	1060.52	969.408	1045.82	1288.53	1592.88	965.415	993.809	963.705	1070.14	673.763	791.768	863.316	1827.41	1285.95	1155.31	1010.3	1089.71	4320.35	1193.82	1538.87	1087.27
Ppp1ca	7879.57	0.602661	0.135532	4.44662	8.72323e-06	0.000100594	yes	384.709	237.7	315.449	225.035	421.477	284.307	215.034	300.473	306.629	353.337	376.893	411.969	279.925	273.892	434.749	377.237	454.833	494.255	448.227	479.012	494.485	512.38	697.978	436.182
Clmp	2190.03	0.602581	0.222949	2.70278	0.0068763	0.0313813	yes	10.859	25.0323	13.3525	41.346	11.9266	25.7756	37.2137	33.9978	30.9721	21.6216	22.7364	26.6567	30.5173	38.9412	43.3442	51.011	35.9074	36.0439	31.3089	23.7458	58.458	46.8906	36.4295	49.5259
Rpl12	5898.94	0.601011	0.189455	3.17231	0.00151233	0.00890199	yes	395.279	419.872	409.818	445.262	333.111	403.841	632.205	223.689	381.009	468.34	265.849	465.285	802.213	594.141	978.085	658.739	631.931	612.944	568.229	744.737	379.741	716.094	790.534	829.593
Mtch2	3218.69	0.600807	0.134114	4.47982	7.47053e-06	8.7371e-05	yes	129.22	137.744	96.1677	196.457	119.063	121.02	133.851	122.729	144.278	91.3631	125.949	94.5545	102.98	117.837	196.431	192.353	194.184	178.429	187.616	185.696	155.242	230.058	223.374	186.667
Calr	11289.7	0.600179	0.126553	4.74252	2.11077e-06	2.80903e-05	yes	281.677	399.553	362.258	261.785	381.794	261.707	324.1	169.396	354.87	347.683	252.153	319.816	291.692	287.883	345.508	432.069	550.679	594.627	455.06	439.037	528.904	553.895	459.536	394.348
Czib	1734.16	0.599418	0.163611	3.66368	0.000248614	0.00191062	yes	107.364	108.32	99.9606	93.9985	171.073	104.14	93.4349	105.874	85.5474	106.385	67.7704	123.28	148.561	153.921	170.227	189.553	135.752	121.612	143.749	146.659	270.508	187.727	188.567	162.068
Arf4	17834.1	0.598887	0.105658	5.66814	1.44356e-08	3.06234e-07	yes	518.014	436.937	612.832	522.622	674.128	562.094	512.186	559.674	750.79	554.308	601.123	591.846	471.633	612.472	698.088	691.147	878.393	915.749	862.66	1027.18	757.631	1038.23	1040.33	904.973
Foxp1	2387.36	0.598662	0.185761	3.22276	0.00126962	0.00770622	yes	24.079	63.5755	52.8348	29.9108	27.8909	65.5308	38.9591	31.5034	27.0145	58.7379	46.3829	26.0473	32.9511	38.7461	65.6867	47.5231	66.2866	73.8641	61.3125	66.5446	47.1199	60.4574	76.5215	54.4486
Odc1	1072.75	0.596871	0.206352	2.89248	0.00382211	0.0193143	yes	27.2996	20.22	39.7243	27.5129	42.8245	28.744	26.8569	53.0797	31.1392	24.8944	10.0439	22.9593	26.2357	19.9623	30.1855	55.7409	56.7737	31.3206	38.2966	40.7043	37.2436	42.3965	56.6105	47.1194
Ccdc6	1443.56	0.596064	0.222407	2.68006	0.0073608	0.0331329	yes	8.24465	10.2244	15.9467	14.5335	23.8914	13.341	14.4159	16.9526	12.5799	14.2003	23.5651	7.04398	14.3958	6.87318	13.8033	32.3853	18.753	18.3099	13.9403	14.7823	34.0086	24.8004	23.8923	19.1394
Gng5	5076.98	0.595662	0.117713	5.06028	4.1865e-07	6.57625e-06	yes	517.361	742.756	625.915	966.597	647.564	599.475	756.651	686.474	731.055	599.801	468.014	603.565	886.298	573.337	1102.84	1049.41	1035.56	888.986	949.454	1026.97	991.745	1081.25	1063.48	1158.91
Bpnt2	1536.45	0.594503	0.209691	2.83514	0.00458057	0.022541	yes	6.3603	11.3077	7.28882	16.7068	14.9603	7.73514	16.2845	7.6151	11.6043	10.3339	7.39583	9.18865	23.3085	11.4263	22.6959	18.8588	18.391	11.6278	20.8495	18.0375	12.4044	22.5577	14.121	18.882
Tmem254	5236.83	0.593793	0.111158	5.34188	9.1989e-08	1.65627e-06	yes	172.639	204.265	187.882	239.987	190.562	272.181	216.792	181.005	205.024	186.163	187.618	182.924	176.953	217.369	267.556	254.494	350.051	350.787	307.861	355.825	360.855	291.261	269.538	298.877
Sumo1	3254.98	0.593212	0.206755	2.86915	0.00411574	0.0205845	yes	162.773	153.249	137.739	189.909	79.5445	173.273	225.019	135.944	166.099	95.1547	163.599	224.874	119.942	172.248	205.621	312.229	220.604	241.265	207.022	185.706	484.643	169.382	196.983	193.953
Ap2a2	2377.39	0.593057	0.186061	3.18743	0.00143543	0.00853373	yes	20.4135	37.0732	33.1609	25.7514	44.1192	14.6581	23.3332	22.8543	22.4794	42.0914	32.9427	21.2708	26.3202	32.5396	34.8043	42.5302	45.1591	41.5364	30.3747	40.1626	77.7138	57.6072	30.4022	34.7342
Josd2	765.738	0.590731	0.194851	3.0317	0.00243183	0.0132177	yes	35.8059	69.1885	38.2573	61.4876	100.116	32.2223	46.8125	79.802	55.872	43.9724	33.6491	72.2805	57.3637	49.5078	65.0736	89.871	80.5215	100.439	74.4977	82.3792	48.1692	94.5334	112.014	96.5366
Tor1aip2	2961.67	0.590094	0.175738	3.3578	0.000785658	0.00508873	yes	53.5483	75.7817	68.6853	45.9074	19.7973	55.1649	65.1902	63.0427	41.7639	68.3746	80.8225	69.3124	56.5625	45.8582	56.1328	91.7635	89.6503	98.931	87.0596	94.557	102.99	87.322	88.0062	91.4129
Coa5	1491.4	0.58949	0.234629	2.51243	0.0119902	0.0491583	yes	6.51789	27.0574	17.8381	15.6335	5.17128	26.0111	28.4106	21.1917	13.8166	21.6062	25.7587	17.0997	30.3812	17.149	26.3922	24.3796	35.5057	28.0816	31.3725	24.7239	23.0328	34.7612	31.3158	42.0768
Gmfb	2677.32	0.588645	0.212164	2.77448	0.00552901	0.0262671	yes	35.5258	55.6155	34.7125	44.0407	82.1562	49.4839	41.9787	40.2118	56.2886	33.8956	62.0232	24.9319	37.2447	24.0328	36.4292	73.3222	58.0695	81.1176	80.7817	59.8075	124.294	58.2046	59.0292	46.261
Mrps14	1697.54	0.588561	0.202553	2.90571	0.00366417	0.0186658	yes	94.2538	73.6652	169.072	163.1	157.777	132.649	165.247	138.218	122.274	87.1316	90.6383	110.37	109.85	171.182	180.426	282.375	208.946	155.439	132.916	129.637	341.337	129.348	182.42	194.499
Kansl2	1283.34	0.58804	0.203165	2.8944	0.00379888	0.0192241	yes	24.6093	25.9371	36.5999	35.535	54.953	22.8331	18.6932	26.909	26.4915	32.5204	38.7022	19.1594	32.1439	46.991	23.049	48.0381	42.0875	46.6975	47.1963	29.718	72.1447	61.5882	53.2935	60.9796
Pigx	847.759	0.586767	0.2158	2.71903	0.00654737	0.0301556	yes	46.3767	60.0564	68.5082	67.1414	96.4078	74.4832	97.279	25.2684	36.9206	45.2368	60.3778	38.6909	35.489	65.0045	91.9499	127.912	71.808	88.987	95.739	69.1304	90.1953	78.6767	99.6867	78.4076
Tmem214	1298.95	0.585795	0.229419	2.55338	0.0106683	0.0448739	yes	35.0052	11.7955	39.9983	29.0017	20.4612	35.2461	23.7698	27.0782	26.6673	19.3129	7.09868	28.5535	27.4469	33.2262	37.1495	33.866	30.406	37.5705	47.0837	37.5031	30.2797	62.4184	54.5709	32.1129
Cct8	5948.7	0.58519	0.167374	3.49631	0.000471749	0.00326898	yes	200.379	135.207	124.59	132.159	80.0954	127.898	173.267	219.868	118.839	176.274	198.084	120.731	128.286	167.926	152.987	267.459	205.325	195.796	242.128	194.792	228.948	229.846	347.482	234.599
Adam17	1472.23	0.585126	0.216044	2.70836	0.0067616	0.0309296	yes	11.7791	17.1772	20.7483	12.0293	24.5896	9.2016	14.2453	18.1085	12.4404	22.5762	21.0906	12.3181	44.8093	9.47075	29.698	30.1612	25.5938	30.6191	33.4764	23.3965	26.0799	26.2389	18.7883	27.9861
Akr1b1	2829.07	0.584219	0.217817	2.68216	0.00731491	0.0329897	yes	118.348	144.186	117.645	119.9	22.3572	129.39	169.991	138.505	74.8162	131.737	156.585	137.61	87.4839	136.436	143.353	213.878	200.777	185.636	179.895	195.997	111.955	201.835	220.075	197.611
Ppia	31286.1	0.583517	0.0802983	7.26686	3.67929e-13	1.66313e-11	yes	2390.78	2505.93	2041.26	2544.74	2549.69	2239.38	2673.91	2478.25	1990.26	2486.51	1906.6	2382.46	2596.85	2647.19	3347.84	3821.08	4171.19	3466.2	3366.86	3254.73	3526.17	3807.12	4106.51	3601.99
Ube2v2	1954.26	0.582379	0.194425	2.99539	0.00274091	0.0146768	yes	89.5317	104.687	114.463	87.0981	108.067	82.5452	129.92	64.8637	80.7189	111.624	110.774	90.973	91.4936	118.31	112.655	209.798	132.531	107.312	136.213	67.473	300.466	140.326	157.653	139.689
2310039H08Rik	565.157	0.579277	0.231136	2.50622	0.0122031	0.0498594	yes	74.4018	19.4989	30.8158	58.9443	38.1236	58.8878	67.5254	52.0455	52.4466	59.9078	40.7547	42.0171	49.7456	70.1687	61.7427	85.1875	85.88	77.8789	40.6702	62.995	107.525	70.6824	100.161	87.8617
Srp9	2568.99	0.578834	0.158133	3.66042	0.000251798	0.00192955	yes	142.423	108.958	113.165	82.1154	106.902	90.2068	139.931	86.4865	139.95	77.3662	113.278	129.944	85.879	128.729	133.375	193.524	167.808	132.559	135.535	158.39	248.157	171.654	179.701	162.828
Psmc4	2338	0.578692	0.206448	2.80308	0.0050617	0.0243931	yes	99.8209	131.62	108.307	101.999	30.814	103.239	104.659	94.2077	101.945	110.376	95.2696	90.1532	65.4666	113.253	114.253	156.072	137.788	120.951	115.415	104.224	270.925	131.625	187.231	127.283
Copb2	5135.56	0.577299	0.140076	4.12134	3.76679e-05	0.000371923	yes	71.1889	70.7159	95.8446	67.2577	168.171	119.128	72.7569	93.613	84.7224	91.3631	92.6998	113.154	70.362	69.0031	101.095	131.421	132.611	147.887	138.153	129.852	143.993	178.746	162.489	117.762
S100a10	21585.7	0.574616	0.153259	3.74932	0.000177317	0.00141761	yes	2162.45	2361.97	1721	3125.42	1959.96	1768.41	2847.6	1466.63	2164.11	2984.1	1756.61	2040.83	3257.05	2647.2	4320.36	2916.98	3138.27	2202.74	3825.94	3358.66	4013.95	4842.26	2923.12	3719.66
Psmb2	4761.27	0.57444	0.180948	3.17461	0.00150037	0.00884615	yes	310.92	352.429	427.257	511.76	444.899	364.993	401.957	335.615	285.951	288.517	438.618	381.794	224.445	371.47	445.93	774.967	539.186	320.54	444.688	455.333	966.372	440.155	660.287	473.599
Abcf2	893.786	0.57317	0.224333	2.555	0.0106189	0.0447169	yes	20.6259	17.6094	16.3822	15.936	29.3285	15.8937	27.2144	29.4545	11.7445	21.5312	19.0151	19.0106	6.05201	8.69916	23.2112	24.1582	24.2226	23.502	34.272	19.0348	32.9457	25.0357	41.1819	29.2453
Hsp90b1	19611.9	0.572668	0.150325	3.80953	0.00013923	0.00115357	yes	310.712	274.417	342.052	354.712	632.784	326.571	476.181	275.699	300.937	420.352	349.766	318.543	344.852	367.277	432.113	567.187	482.085	497.667	438.638	492.168	949.093	643.623	523.444	452.167
Ap2s1	2605.1	0.571815	0.178676	3.20029	0.00137291	0.00821675	yes	221.279	200.558	136.922	161.522	92.4094	253.83	228.555	251.755	242.106	301.635	207.125	193.384	170.76	257.82	298.645	256.788	351.809	334.858	250.717	301.026	197.983	387.387	460.458	336.772
Dhrs1	1713.02	0.571537	0.193846	2.94841	0.00319411	0.0166739	yes	75.6166	66.4409	81.3383	108.564	118.741	107.372	94.1131	45.6831	35.5886	87.1493	105.212	71.2985	99.8352	56.8149	84.7372	130.603	115.257	148.775	150.657	150.506	69.7356	161.211	116.633	129.946
Crip1	27164.9	0.57126	0.208206	2.74372	0.00607476	0.0283445	yes	4891.07	7231.23	4755.45	8970.8	3942.05	5156.71	9113.17	10597.7	4149.74	8555.04	3180.69	4721.89	4663.69	5915.73	8021.4	9834.18	8415.49	5271.24	6949.99	7761.24	18343.5	10210.9	8590.65	8457.84
Psma4	3951.9	0.571131	0.167324	3.41332	0.000641776	0.00427571	yes	240.943	217.823	198.079	205.886	253.307	154.58	288.075	153.54	191.511	292.33	185.304	213.903	87.0284	192.58	285.978	348.202	290.387	240.144	307.27	250.632	396.653	295.796	409.392	268.844
Metap2	2559.44	0.570557	0.160096	3.56384	0.000365474	0.0026437	yes	57.6215	94.5386	78.5574	94.9656	88.3562	102.295	101.799	66.7435	56.6482	146.517	95.0197	71.4429	110.301	84.9496	106.942	177.614	111.447	163.633	124.545	84.4784	150.98	143.734	165.876	119.159
Plpp5	2357.94	0.568561	0.13727	4.14192	3.44412e-05	0.000342931	yes	64.3815	92.8132	97.6618	94.8087	61.8926	94.5048	101.923	64.9599	99.6267	95.2561	85.1259	97.5206	90.9415	73.1336	97.1493	119.047	131.532	161.29	85.8291	143.778	126.826	173.066	145.679	133.008
Pgm3	1428.62	0.5662	0.186424	3.03716	0.00238822	0.0130336	yes	44.0978	39.1929	41.3719	30.2971	41.4876	24.3688	33.3194	33.0388	19.729	25.2072	29.378	29.3122	23.4142	30.5118	36.9799	42.8682	52.2706	23.3718	43.7868	46.7328	76.8202	61.2673	56.1608	37.1675
Psma3	6853.28	0.565717	0.136283	4.15105	3.30954e-05	0.000332288	yes	489.017	463.627	411.494	441.169	303.576	389.869	368.986	386.839	408.801	420.429	304.453	478.419	344.955	551.496	499.606	762.813	637.294	460.397	560.407	574.006	674.83	562.802	815.851	657.867
Cope	6114.16	0.565487	0.152025	3.7197	0.000199457	0.00157232	yes	303.796	240.25	294.164	269.874	222.224	286.112	214.577	278.017	416.574	384.185	264.031	241.52	188.282	367.912	356.65	466.17	349.373	444.918	327.499	464.543	561.097	408.479	498.473	390.902
Mapre1	4633.49	0.562376	0.197605	2.84596	0.00442782	0.0218595	yes	45.4564	58.3963	92.7732	67.1575	137.932	68.0529	37.5681	99.8691	74.693	62.3029	68.9714	110.473	40.1678	68.2596	78.4928	95.8654	104.313	119.347	96.1179	94.2184	188.606	110.824	128.609	75.3409
Creld2	1595.84	0.559978	0.173483	3.22786	0.00124721	0.00759165	yes	79.471	52.1795	60.3246	72.9632	73.8749	88.6316	69.4583	50.7232	70.6435	57.1085	74.7036	57.1978	68.4459	68.7837	79.8841	81.5036	80.8098	95.8727	82.2776	84.7464	191.389	109.075	123.279	85.8342
Elovl1	2424.06	0.558741	0.184055	3.03572	0.0023996	0.0130824	yes	152.301	90.0375	57.9026	115.001	164.188	98.556	79.055	84.5101	108.114	132.292	95.355	78.8141	58.9072	101.77	180.816	108.425	171.531	119.233	116.72	130.664	162.964	158.423	207.067	162.848
Vma21	1318.6	0.558565	0.204224	2.73506	0.00623686	0.0289998	yes	22.1294	16.1133	27.3603	20.8497	10.0027	28.5586	16.0741	15.0455	12.853	17.4175	9.43043	24.4094	10.3463	23.6325	32.854	19.173	25.8463	33.6946	26.5319	25.5438	27.7246	25.9515	30.3256	26.2761
Dnpep	2993.92	0.557765	0.130701	4.2675	1.97674e-05	0.000210296	yes	150.1	102.564	114.153	114.213	102.731	97.7604	108.716	88.0551	129.627	121.268	131.471	114.968	81.8421	75.6777	157.945	132.905	156.561	167.929	145.326	167.595	155.472	181.244	193.624	194.029
Ndst1	1261.06	0.556709	0.199198	2.79475	0.00519395	0.0249408	yes	12.2329	9.37934	11.1301	9.38024	8.65627	13.7727	9.0196	15.9496	10.6482	11.9713	17.1521	9.2689	18.4828	9.54146	22.7859	8.84349	18.7249	16.8875	18.2559	16.2911	10.6135	31.7635	11.666	25.9955
Mrps16	1375.07	0.556085	0.193067	2.88028	0.00397327	0.0200026	yes	132.814	84.1386	134.364	77.6968	41.4759	94.684	111.449	69.6861	105.544	93.2855	107.484	85.2147	55.0271	109.904	155.504	109.937	137.548	104.137	148.662	134.879	181.267	137.07	161.974	131.593
Psmc2	2961.45	0.555921	0.177515	3.13168	0.00173808	0.00998932	yes	121.493	104.494	76.9143	76.3861	97.8109	71.373	123.809	78.7177	64.9567	91.7472	105.578	100.869	67.8671	100.092	113.268	160.588	104.238	119.819	118.999	116.073	255.487	120.127	157.425	97.4964
Lamtor2	1822.51	0.555413	0.209855	2.64665	0.00812939	0.0359728	yes	135.973	136.083	195.588	237.532	313.272	206.313	178.735	250.699	231.091	287.183	149.647	142.363	178.813	294.224	288.07	221.559	252.43	221.808	283.698	250.065	732.203	306.655	248.116	301.095
Vamp8	2186.07	0.555231	0.14223	3.90376	9.47086e-05	0.000824219	yes	173.727	172.707	145.461	184.677	219.045	248.987	166.135	187.78	138.855	167.589	198.643	152.768	126.395	222.975	250.062	239.923	248.955	243.568	241.926	242.991	407.088	233.899	255.507	310.719
Mrpl15	955.968	0.554686	0.196106	2.82849	0.00467678	0.0229209	yes	80.4702	43.3728	57.6906	28.2488	86.0159	52.2885	46.4641	27.9384	41.3321	57.1702	38.1207	41.8669	48.2596	37.9498	63.3773	88.1203	60.1773	74.1152	75.2177	53.3742	80.9439	67.6109	101.979	67.6142
Txndc12	2019.02	0.553288	0.157025	3.52357	0.000425771	0.00300085	yes	73.5334	68.9765	82.5288	74.3768	128.233	102.019	106.472	97.8845	119.718	82.9855	116.469	64.8489	72.5139	48.7036	129.852	136.704	133.859	169.357	112.533	128.175	155.676	107.427	121.309	123.018
Ndufa8	2101.05	0.55315	0.187598	2.94859	0.00319224	0.0166739	yes	164.537	125.125	129.419	162.57	71.3247	125.117	208.328	276.887	149.3	193.415	145.608	158.117	177.638	190.31	170.994	247.114	241.22	229.05	210.056	200.25	416.407	218.673	266.034	218.859
Washc3	1300.45	0.552481	0.160378	3.44487	0.000571337	0.00386654	yes	49.1004	114.751	70.0694	114.356	98.8412	68.2936	113.211	99.2026	65.6207	108.622	61.6752	88.7668	66.7581	63.8122	156.692	139.752	154.82	115.878	104.495	107.179	137.537	101.169	110.363	122.837
Ndrg4	1280.95	0.552366	0.218506	2.52792	0.0114739	0.0475513	yes	24.6033	26.562	28.1258	25.0542	40.0341	29.7812	30.7953	22.7394	34.3978	26.1924	31.0175	11.8733	26.0975	15.8236	34.0742	14.5932	38.8459	29.6559	49.1053	39.865	29.5577	89.6854	38.629	42.1057
Cox7b	3282.71	0.552255	0.129204	4.2743	1.91737e-05	0.00020459	yes	200.508	249.561	230.75	221.081	240.472	226.189	394.103	266.9	255.622	232.565	138.707	212.869	276.132	231.683	351.737	347.556	353.614	282.014	327.701	336.297	386.968	383.597	375.902	453.547
Ubxn4	2208.17	0.551076	0.203406	2.70924	0.00674372	0.0308741	yes	47.606	16.9879	42.676	33.5907	32.6955	37.2634	16.3376	40.7779	29.9552	32.496	23.1851	36.8397	45.8059	30.218	39.6377	62.3432	48.1344	41.9411	53.1555	41.1881	87.2358	61.8888	32.3251	30.918
Sfr1	5476.11	0.550989	0.116606	4.72522	2.29865e-06	3.03268e-05	yes	169.858	148.103	197.086	184.249	181.329	172.245	166.403	177.461	194.513	158.049	228.921	259.59	166.4	191.69	216.13	278.117	241.839	298.162	274.021	245.543	383.045	323.211	269.647	247.691
Psma7	5281.37	0.550864	0.123484	4.46102	8.15699e-06	9.44712e-05	yes	393.451	418.02	355.693	330.118	446.878	303.475	374.513	448.627	393.405	426.446	297.56	338.418	404.72	367.679	439.476	578.375	517.553	516.318	453.45	506.158	878.763	515.449	667.832	524.448
Phb2	1995.42	0.541994	0.165691	3.27111	0.00107127	0.00665692	yes	73.0668	77.6044	111.447	71.5071	105.967	104.998	66.4657	92.0527	71.8692	147.317	67.774	102.571	72.1583	87.2551	124.574	82.4179	130.645	125.248	126.059	105.661	85.3248	187.562	217.758	138.176
Gadd45gip1	750.763	0.541789	0.193502	2.79991	0.00511163	0.0245895	yes	13.4846	19.7345	12.4756	13.3228	7.55683	15.6329	15.0393	15.3973	16.6661	21.2983	14.272	19.7191	15.592	24.1008	21.204	24.6953	24.8236	25.7276	19.0328	14.3252	38.879	24.8712	25.0378	19.3978
Mrpl28	1363.3	0.53972	0.199979	2.69888	0.0069574	0.0315989	yes	79.5045	86.7724	76.6645	95.732	112.636	72.6681	83.2008	100.29	91.5867	66.3424	76.2568	20.7793	43.854	112.365	107.297	130.326	122.037	120.153	109.138	105.681	126.034	117.552	134.849	110.087
Mrps21	1436.52	0.536493	0.169722	3.161	0.00157226	0.00921425	yes	301.219	238.238	236.29	387.19	284.898	210.351	302.943	328.522	284.705	249.359	145.629	278.059	342.702	326.423	454.35	454.556	327.622	384.759	310.363	373.677	676.016	388.21	358.561	390.751
Snrpf	1659.06	0.535893	0.154883	3.45999	0.000540197	0.00368842	yes	113.048	119.03	130.949	167.658	87.4816	105.791	167.724	136.803	121.331	174.148	91.3446	105.095	162.74	125.473	203.719	211.402	157.994	146.567	150.823	196.388	165.396	204.414	267.544	195.864
Arap1	2065.67	0.534717	0.205173	2.60617	0.00915603	0.0396157	yes	37.9532	79.9227	55.8569	28.818	47.1812	18.3925	76.5768	41.5131	49.7054	46.3672	36.0219	62.8774	38.1082	49.3064	70.7586	68.9191	73.0012	123.708	64.5804	59.3782	47.1641	95.2906	40.4805	67.933
Cttn	3264.63	0.534381	0.173977	3.07156	0.00212943	0.0118144	yes	23.2673	74.8786	57.4384	45.3439	109.904	54.2249	50.921	74.392	44.8245	77.6403	49.5127	42.597	52.6871	55.4413	66.8183	65.1453	93.8342	99.7504	133.218	66.6688	58.276	104.542	83.5955	82.15
Slc35b2	1917.88	0.532876	0.18794	2.83535	0.0045775	0.0225362	yes	69.7976	59.6265	77.161	73.7651	46.314	59.7366	44.8479	81.5248	110.489	33.9236	55.3128	56.7991	65.4731	75.8896	62.1054	75.78	79.4604	125.095	100.765	109.588	68.8006	105.952	128.858	110.839
Med7	768.122	0.532682	0.17275	3.08354	0.00204551	0.0114311	yes	40.5756	40.7436	21.5198	39.1704	46.9663	38.7459	47.0411	32.4228	50.651	45.7558	63.1762	36.9466	25.2237	48.4067	44.6603	68.2603	57.5751	63.5722	59.4127	48.2956	59.255	82.3545	66.5147	65.4669
Snrpc	1497.49	0.531558	0.17698	3.0035	0.00266897	0.0143537	yes	179.795	115.681	131.412	175.683	53.3796	114.003	137.137	218.498	123.803	154.205	156.003	139.69	98.2484	105.628	162.621	209.222	173.194	212.522	205.767	194.569	202.554	215.958	222.342	212.973
Itgb1	11153.3	0.531484	0.121212	4.38475	1.16119e-05	0.00012983	yes	145.846	153.288	124.4	143.626	219.172	173.802	171.377	257.565	129.744	146.972	145.717	120.082	123.915	129.908	230.456	259.93	234.251	218.451	217.216	174.467	274.821	298.08	184.721	204.68
Itpa	840.304	0.530195	0.189744	2.79427	0.00520175	0.024967	yes	38.4088	41.3133	45.6453	22.5431	47.0002	42.5483	30.9265	34.1485	28.1545	40.6895	31.8974	29.0021	14.7323	54.3084	35.3024	39.829	66.2052	56.7698	59.5243	49.3122	39.6913	65.7933	64.6738	52.1036
Spcs1	6212.14	0.528188	0.107591	4.90921	9.14439e-07	1.30618e-05	yes	530.306	457.378	696.016	538.877	887.006	574.496	586.258	630.811	682.77	588.745	669.398	579.678	632.048	637.516	757.466	946.706	1003.97	992.568	806.586	933.484	1031.22	713.584	920.603	960.362
Rhoc	6437.19	0.527767	0.149265	3.53576	0.000406599	0.00289428	yes	258.784	229.883	262.159	286.468	427.066	396.123	284.439	303.962	438.343	367.368	417.263	419.995	312.759	320.809	438.583	337.818	557.001	525.52	659.849	430.783	258.034	699.504	544.959	567.373
Eif3e	4482.51	0.526932	0.161634	3.26004	0.00111396	0.00688226	yes	191.72	155.625	126.697	208.31	94.9525	180.818	166.228	115.362	201.484	171.058	241.358	142.887	171.239	199.939	250.773	346.302	254.948	253.909	219.397	239.593	228.156	210.733	261.289	238.666
Actb	72490.3	0.52656	0.128419	4.10032	4.12575e-05	0.000404015	yes	2159.28	3394.49	2128.48	1697.62	2116	2051.6	2417.01	2660.81	1573.26	2215.04	1420.33	1964.18	1907.95	1808.37	2258.37	2612.34	4230.98	2999.37	3119.93	3034.08	15268.6	3837.98	3660.19	2837.65
Magoh	1134.26	0.525532	0.161043	3.26331	0.0011012	0.00681917	yes	107.752	96.859	169.526	157.498	168.319	135.594	94.9611	81.4485	81.9758	157.892	92.1528	139.745	129.892	98.271	181.489	143.783	203.307	149.386	180.236	170.977	159.644	180.784	246.306	167.386
Rbx1	3571.44	0.52463	0.150947	3.4756	0.000509706	0.00350255	yes	166.625	245.021	261.015	318.22	157.28	179.854	277.299	237.058	230.32	232.373	209.076	167.309	258.294	288.008	264.847	406.829	342.151	283.654	271.825	296.197	480.133	348.399	377.65	302.402
Psmb3	3444.23	0.523328	0.157273	3.32751	0.000876248	0.00557768	yes	367.659	343.012	321.43	211.903	378.19	257.101	317.562	281.245	351.067	434.812	279.244	254.58	293.054	364.262	342.682	434.67	367.818	358.961	371.831	435.889	794.306	440.366	565.268	510.29
Rpl35	7703.12	0.522882	0.198506	2.63409	0.0084364	0.0370862	yes	562.583	628.818	647.701	1174.19	407.865	593.268	859.691	433.109	513.427	655.652	476.342	648.48	1120.46	999.71	1097.47	1235.64	962.034	916.351	900.827	764.708	1662.4	780.537	970.217	881.039
Tpi1	7971.99	0.522742	0.142591	3.66603	0.000246345	0.00189726	yes	392.852	307.352	235.171	248.726	268.92	315.525	229.432	404.895	220.026	329.823	284.099	240.93	225.55	290.7	436.484	328.71	400.423	362.998	293.229	443.746	325.882	520.827	593.545	468.878
Actl6a	899.323	0.520548	0.179571	2.89885	0.00374537	0.0190162	yes	26.0396	24.8165	35.0487	16.7343	24.1316	24.9996	38.7244	16.2058	22.1049	42.9376	25.1726	33.0508	24.8301	37.0546	37.0085	39.8661	30.2104	51.5354	30.329	37.7332	36.4661	54.5201	51.5453	40.7457
Rps2	26311.2	0.517714	0.170388	3.03844	0.00237805	0.0129847	yes	1709.42	1390.55	1304.84	2145.89	1362.6	1261.91	2143.06	1363.06	1711.89	1914.82	1761.43	1789.68	2005	1721.13	2750.6	2560.22	2412.01	2309.79	2014.37	2589.43	831.129	2974.03	3649.41	2616.92
Ssr4	5536.23	0.515354	0.119098	4.32714	1.5106e-05	0.000164462	yes	450.976	640.693	588.805	371.748	589.473	510.881	464.696	517.363	428.641	476.827	522.927	404.644	461.302	469.906	822.435	812.604	674.176	656.573	516.528	877.52	719.24	599.446	768.221	652.717
Rps8	8139.94	0.515329	0.180709	2.85171	0.00434848	0.0215673	yes	522.291	804.971	398.988	733.355	413.261	523.294	734.515	452.611	711.889	611.845	428.569	713.419	1076.84	835.087	1149.33	997.397	890.961	740.732	751.664	931.31	652.263	783.655	1251.08	1172.4
Aprt	2024.48	0.514636	0.163927	3.13941	0.00169287	0.0097925	yes	216.13	242.262	152.225	171.097	123.678	151.409	134.576	158.7	232.772	189.339	253.082	175.444	154.382	193.038	321.157	266.122	242.725	253.853	232.529	261.883	166.624	255.249	373.335	287.465
Creb3	2312.64	0.514275	0.140514	3.65995	0.000252262	0.00193172	yes	95.0276	51.2305	62.715	59.1001	85.7565	52.3477	100.081	56.8928	68.6582	69.8434	71.5773	59.6671	86.8904	75.8511	82.3774	81.5318	101.258	120.651	113.198	115.421	102.106	119.235	112.371	92.5892
Ndufb6	2090.52	0.513208	0.189211	2.71236	0.00668055	0.0306242	yes	237.712	278.711	219.53	215.037	114.866	244.565	391.548	399.341	256.821	245.705	160.932	269.757	162.437	218.184	350.668	381.634	294.751	273.133	306.095	301.442	567.355	315.503	369.296	363.057
Nagk	1927.01	0.512001	0.184159	2.78022	0.00543225	0.0258878	yes	102.92	52.0882	80.4541	120.874	170.028	120.575	72.5929	109.031	109.197	82.6353	93.3284	39.371	89.9241	66.9534	135.61	127.622	121.127	137.665	130.016	114.491	158.708	163.526	135.813	138.307
[truncated: 9,651 more rows]

## Sheet: deseq2_mural
	baseMean	log2FoldChange	lfcSE	stat	pvalue	padj	expressed?	CONTRA_1_P	CONTRA_2_P	CONTRA_3_P	CONTRA_4_P	CONTRA_5_P	CONTRA_6_P	CONTRA_7_P	CONTRA_8_P	CONTRA_9_P	CONTRA_10_P	CONTRA_11_P	CONTRA_12_P	CONTRA_13_P	IPSI_2_P	IPSI_3_P	IPSI_4_P	IPSI_5_P	IPSI_6_P	IPSI_7_P	IPSI_8_P	IPSI_9_P	IPSI_10_P	IPSI_11_P	IPSI_12_P
[truncated: 10,713 more rows]

[truncated: 4 more sheets: TPM, index, index (for_map), heatmap]
